# Supplementary material for: Genome-wide discovery for diabetes-dependent triglycerides-associated loci
Source: PLoS One. 2022 Oct 21;17(10):e0275934. doi: 10.1371/journal.pone.0275934 (PMC9586367; doi:10.1371/journal.pone.0275934)
Supplement: S2 Fig — A) MH plots for T2D GWAS B) MH plots for non-T2D GWAS. Genes near to the most significant lead variant in each loci are documented, full list of lead SNPs are tabulated in S1 Table. Red line: Genome significance (p-value = 5x10-8), Blue line: Suggestive significance (p-value = 1x10-5). GWAS–Genome wide association studies; MH–Manhattan; T2D –Type 2 Diabetes. (ZIP) [file pone.0275934.s002.zip]

Archive with 2 entries (2 files):
- S2B_Fig.tif
- S2A_Fig.tif
