# Supplementary material for: Genome-wide discovery for diabetes-dependent triglycerides-associated loci
Source: PLoS One. 2022 Oct 21;17(10):e0275934. doi: 10.1371/journal.pone.0275934 (PMC9586367; doi:10.1371/journal.pone.0275934)
Supplement: S3 Fig — A) Locus zoom plot for HLA-DQB1/DQA2 loci in T2D strata. B) Locus zoom plot for HLA-DQB1/DQA2 loci in non-T2D strata. X-axis defines the genomic position where variants +/-500 kb on either side of rs9274619—chr6:32635954:G:A (grc37) is mapped on the genome. The variants are colored based on the r2 with the lead variant and the genes are mapped based on their genomic position. Y-axis is the -log10(p-values) from the respective strata and the scale of y-axis is different between the two plots. HLA–Human Leukocyte Antigen; T2D –Type 2 Diabetes. (ZIP) [file pone.0275934.s003.zip]

Archive with 2 entries (2 files):
- S3B_Fig.tif
- S3A_Fig.tif
