# Supplementary material for: Genome-wide discovery for diabetes-dependent triglycerides-associated loci
Source: PLoS One. 2022 Oct 21;17(10):e0275934. doi: 10.1371/journal.pone.0275934 (PMC9586367; doi:10.1371/journal.pone.0275934)
Supplement: S4 Fig — Z-scores were calculated from T2D GWAS and GTEx (version 8) summary statistics for all the eQTLs for the three genes. Pearson correlation coefficient was calculated, and scatter plots were generated for eQTL data from five different tissues. Most of the TG lowering variants increases the expression of HLA-DQA2/HLA-DRB6, whereas decreases the expression of HLA-DQB1. (ZIP) [file pone.0275934.s004.zip]

Archive with 3 entries (3 files):
- S4C_Fig.tif
- S4A_Fig.tif
- S4B_Fig.tif
