# Supplementary material for: Genome-wide discovery for diabetes-dependent triglycerides-associated loci
Source: PLoS One. 2022 Oct 21;17(10):e0275934. doi: 10.1371/journal.pone.0275934 (PMC9586367; doi:10.1371/journal.pone.0275934)
Supplement: S6 Fig — A) Correlation between rs9274619:A and HLA alleles in DQB1 and DQA1 class. DQB1-302 is the most strongly correlated allele. B) Forest plot showing the different alleles that passed the Bonferroni correction on interacting with T2D with log(TG) as outcome, the model was adjusted age, age2, sex, race, PC1-10 and rs9274619:A. DQB1-302 allele is the only allele with significant interaction with T2D and highly correlated to rs9274619:A (mapped in red). HLA–Human Leukocyte Antigen; T2D –Type 2 Diabetes; TG–Triglycerides; VOI–Variant of interest. (ZIP) [file pone.0275934.s006.zip]

Archive with 2 entries (2 files):
- S6B_Fig.tif
- S6A_Fig.tif
