# Supplementary material for: Genome-wide discovery for diabetes-dependent triglycerides-associated loci
Source: PLoS One. 2022 Oct 21;17(10):e0275934. doi: 10.1371/journal.pone.0275934 (PMC9586367; doi:10.1371/journal.pone.0275934)
Supplement: S1 Table — 19 and 315 risk loci were identified by FUMA on T2D and non-T2D GWAS respectively. Significant loci and lead variants identified from FUMA analysis for each risk loci are documented. GWAS–Genome wide association studies; UKB–UK Biobank; T2D –Type 2 Diabetes. (XLSX) [file pone.0275934.s007.xlsx]

## Sheet: S1 Table
Supplementary Table 1: Genomic risk loci identified from GWAS stratified by T2D status in UKB. 19 and 315 risk loci were identified by FUMA on T2D and non-T2D GWAS respectively. Significant loci and lead variants identified from FUMA analysis for each risk loci are documented. GWAS – Genome wide association studies; UKB – UK Biobank; T2D – Type 2 Diabetes.
GWAS Strata	GenomicLocus	uniqID (Build37)	Lead rsID	chr	pos	p	start	end	nSNPs	nGWASSNPs	nIndSigSNPs	IndSigSNPs	nLeadSNPs	LeadSNPs
T2D	1	1:63038303:T:TGG	1:63038303_TGG_T	1	63038303	1.04e-21	62900811	63203221	336	328	10	1:63038303_TGG_T;1:63045366_GA_G;1:63134595_CA_C;rs912540;1:63149883_TA_T;rs4915853;rs373836691;rs1183851;rs55853774;rs370129568	1	1:63038303_TGG_T
	2	1:230295789:A:T	rs10127775	1	230295789	4.93e-08	230293530	230309619	30	1	1	rs10127775	1	rs10127775
	3	2:21231524:A:G	rs676210	2	21231524	6.98e-13	21121464	21245329	28	26	3	rs676210;rs4296389;rs10201379	1	rs676210
	4	2:27748992:A:AT	2:27748992_AT_A	2	27748992	2.74e-31	27406555	28113911	300	184	8	rs1006898;2:27748992_AT_A;2:27767488_GC_G;rs13023194;rs1728918;rs4665978;rs67086575;rs780092	2	rs1006898;2:27748992_AT_A
	5	2:233520254:A:T	rs13395911	2	233520254	7.55e-09	233506702	233523099	18	6	1	rs13395911	1	rs13395911
	6	4:69445060:A:G	rs370026722	4	69445060	1.05e-08	69375736	69491456	111	14	1	rs370026722	1	rs370026722
	7	4:88019467:A:G	rs3775217	4	88019467	2.14e-08	87982876	88146201	68	13	1	rs3775217	1	rs3775217
	8	6:43805502:C:G	rs10223666	6	43805502	1.78e-08	43804103	43826681	38	7	1	rs10223666	1	rs10223666
	9	6:160985526:A:G	rs118039278	6	160985526	1.25e-08	160985526	161123451	7	4	1	rs118039278	1	rs118039278
	10	7:73033559:A:G	rs34062580	7	73033559	8.16e-26	72809618	73062959	169	160	14	rs34062580;rs35340690;7:73045341_CT_C;7:73047677_GT_G;rs6975732;rs144479473;rs42128;rs42238;rs35489648;7:72945901_TGGG_T;rs35624969;rs145099458;rs34346326;7:73026972_CA_C	1	rs34062580
	11	8:11382659:C:G	rs2252797	8	11382659	2.43e-08	11366670	11405336	11	1	1	rs2252797	1	rs2252797
	12	8:19820433:C:T	rs12679834	8	19820433	4.22e-51	19727447	19976053	565	487	35	rs190118115;rs59347135;rs276;rs17091881;rs138942164;rs10634207;rs2119690;rs34350207;rs11985911;rs7004747;rs12679834;rs117910839;rs755002449;8:19836487_AAC_A;rs73600084;rs894210;rs7005359;rs138295898;rs78358410;rs34669405;rs28597716;rs116974927;rs113149294;rs74737417;rs12543154;rs75218485;rs149764042;rs56321069;rs250;rs256;rs301;rs308;rs13263508;rs7826306;rs34095314	5	rs190118115;rs276;rs10634207;rs12679834;rs13263508
	13	8:126504383:C:CCACCAT	8:126504383_CCACCAT_C	8	126504383	1.26e-33	126454603	126525035	96	80	13	8:126504383_CCACCAT_C;rs2980888;rs2980885;rs2980884;rs6982502;rs6988140;rs201123548;8:126490499_TA_T;rs28601761;rs574633917;rs7012891;8:126462037_AT_A;rs113334082	2	8:126504383_CCACCAT_C;rs7012891
	14	11:61592362:A:G	rs174566	11	61592362	8.13e-20	61542006	61656117	126	105	8	rs174566;rs2524296;rs174575;11:61620703_CTCTT_C;rs174603;rs174610;rs422249;rs174565	1	rs174566
	15	11:116648917:C:G	rs964184	11	116648917	2.67e-80	115700954	117589040	748	490	72	rs542629847;rs486394;rs509728;rs1787701;rs57984552;rs12221682;rs523549;11:116526032_CCT_C;rs11820504;rs12417015;rs11824135;rs61905060;rs6589563;rs3135506;rs534548832;rs143811287;rs1145210;rs180360;rs141414463;rs377491137;rs185672288;rs530248369;rs192957064;rs150423652;rs2266788;rs7123666;rs138821840;rs879858;rs61905084;rs180327;rs1268353;rs75919952;rs35606865;rs1729408;rs61906112;11:116569272_TA_…	14	rs542629847;rs486394;rs11820504;rs534548832;rs1145210;rs141414463;rs150423652;rs61905084;rs964184;rs45611741;rs2070669;rs138326449;rs35477610;rs28917234
	16	17:41926126:C:T	rs72836561	17	41926126	1.27e-10	41809207	41926126	5	5	2	rs72836561;17:41914714_AC_A	1	rs72836561
	17	19:8429323:A:G	rs116843064	19	8429323	1.01e-21	8429323	8627569	3	3	2	rs116843064;19:8596372_ACAG_A	1	rs116843064
	18	19:19370340:T:TGACA	rs756350040	19	19370340	2.79e-11	19329924	19746151	70	15	2	rs756350040;19:19450254_CA_C	1	rs756350040
	19	19:45415640:A:G	rs445925	19	45415640	1.34e-23	45319631	45628564	53	47	12	rs157581;rs438811;rs283808;rs283810;rs769446;rs141622900;rs439401;rs445925;rs144311893;rs28795074;rs41290120;rs117261169	5	rs157581;rs769446;rs439401;rs445925;rs117261169
non-T2D	1	1:10796866:C:T	rs880315	1	10796866	7.67e-09	10789634	10799577	10	6	1	rs880315	1	rs880315
	2	1:23784965:A:G	rs534417	1	23784965	1.71e-14	23735241	23830827	88	73	4	rs534417;rs12729418;1:23817931_CTT_C;rs2742964	1	rs534417
	3	1:27021913:C:G	rs114165349	1	27021913	2.03e-34	26933591	27368126	261	255	10	rs35147443;rs114165349;rs34585496;1:27188356_TA_T;rs12749822;rs12727590;rs182050989;rs192667116;1:26933591_AC_A;1:27148520_CT_C	3	rs35147443;rs114165349;1:27148520_CT_C
	4	1:39942242:C:CA	rs371894931	1	39942242	9.5e-26	39310639	40441964	544	471	31	rs560667720;rs371894931;1:39950003_AT_A;rs41267043;rs783834;rs139401553;rs4660823;rs370383143;rs571872589;rs3768321;rs558657631;rs11206390;rs7546735;rs114333084;rs13374459;rs72660086;rs7555014;rs373998006;rs967530;rs143026914;rs527500769;rs568372629;rs113954314;rs200051078;rs72661971;rs111411108;rs774147821;rs61779305;rs2131311;rs3134615;rs61781290	3	rs560667720;rs371894931;rs2131311
	5	1:51391569:A:G	rs12085666	1	51391569	6.82e-15	50826176	51532590	592	528	9	rs755636501;rs11587399;1:50895648_TG_T;rs72898937;rs139500832;rs12085666;rs74467001;rs562720268;rs116691517	2	rs755636501;rs12085666
	6	1:54877103:C:T	rs213494	1	54877103	9.98e-14	54839533	54926356	123	95	7	rs213494;rs578149812;rs4927097;rs11206346;rs4927114;rs213500;1:54865351_GA_G	1	rs213494
	7	1:61683556:A:G	rs9970076	1	61683556	3.39e-11	61670582	61721857	56	50	1	rs9970076	1	rs9970076
	8	1:62920008:A:G	rs636523	1	62920008	8.7e-298	62081279	64210612	1302	941	121	1:62607650_ATAAT_A;rs138832098;rs12140153;rs2365987;rs369404343;rs7512617;rs7512888;rs10889327;rs1183851;rs61775882;1:63045366_GA_G;rs78942743;rs139076463;rs2149116;rs11809792;rs371337535;1:62854292_CA_C;rs536629310;rs41290148;1:63131385_CAA_C;rs912540;rs35837000;rs6587973;rs12747317;rs72669514;rs72929768;rs746742404;rs7419069;rs776261161;rs7541208;rs116316096;rs78463159;rs12129277;rs12133507;rs1…	40	1:62607650_ATAAT_A;rs2365987;rs7512888;1:62854292_CA_C;rs12747317;rs72929768;rs116316096;rs116162920;rs569609074;rs636523;rs199869587;1:62931152_TA_T;1:62948015_AT_A;1:62961754_TTGTC_T;rs145140681;1:62990602_CTATA_C;rs116423924;rs564992513;rs550429496;rs372257803;1:63065523_GCTA_G;rs17123728;rs79152165;rs12737254;rs151201341;rs183409343;rs571386453;rs12024044;1:63201489_GTC_G;rs191288567;rs120440…
	9	1:93846653:A:T	rs771481	1	93846653	2.52e-11	93539383	93891839	265	74	3	rs771481;rs2749732;rs6658257	1	rs771481
	10	1:98478981:C:T	rs1938566	1	98478981	5.19e-12	98298371	98559093	261	259	3	rs1938566;rs58294881;rs9662870	1	rs1938566
	11	1:109818530:C:T	rs646776	1	109818530	2.35e-08	109816863	109822166	12	2	1	rs646776	1	rs646776
	12	1:118148384:A:G	rs41276588	1	118148384	1.9e-08	118139053	118175425	22	1	1	rs41276588	1	rs41276588
	13	1:149867233:C:CT	rs113011970	1	149867233	2.12e-13	149729337	150174366	408	183	6	rs113011970;1:149874510_CA_C;rs12138231;rs144841185;rs60450929;rs74910819	1	rs113011970
	14	1:151039576:G:GA	rs147779327	1	151039576	1.38e-08	150563483	151039576	239	2	2	rs58175144;rs147779327	2	rs58175144;rs147779327
	15	1:154259650:A:G	rs1760801	1	154259650	8.14e-18	153726432	154270018	372	198	11	1:153726432_CT_C;1:153850638_CT_C;rs550302874;rs7517127;rs7547009;rs1760801;rs6427310;1:153954778_AACAC_A;rs12724370;rs4446955;rs12023901	3	1:153726432_CT_C;rs550302874;rs1760801
	16	1:172360164:A:G	rs2227198	1	172360164	1.42e-11	172308238	172454826	134	58	6	rs2227198;rs6656400;rs6659116;rs9425626;rs11463354;rs12138803	1	rs2227198
	17	1:178502677:C:CTTT	rs10631642	1	178502677	3.18e-08	178473105	178572720	51	2	1	rs10631642	1	rs10631642
	18	1:205070573:A:G	rs11240358	1	205070573	1.73e-10	205012106	205268803	166	27	5	rs11240358;rs202021413;rs10157145;rs3903399;rs9659978	2	rs11240358;rs9659978
	19	1:219643649:A:G	rs2605098	1	219643649	2.01e-16	219316796	219791356	330	305	17	rs2605098;rs11118316;rs718700;rs12034581;rs2785986;rs113114205;rs56747137;rs12119837;rs12724708;rs377711944;rs2820439;rs76172548;rs71640850;rs12063539;rs3897379;rs34638637;rs12725301	3	rs2605098;rs76172548;rs71640850
	20	1:221001142:A:C	rs61830291	1	221001142	1.64e-17	220974174	221857548	349	103	17	rs11118610;rs7514450;rs79468280;rs2784270;rs12046182;1:220974238_TC_T;rs17649913;rs35730037;rs61830291;rs116623828;rs77271869;rs10495160;rs10495161;rs61819230;rs12123387;rs34180575;rs73117552	4	rs11118610;rs61830291;rs12123387;rs73117552
	21	1:228056868:C:T	rs6690181	1	228056868	2.07e-10	228056868	228088833	11	10	1	rs6690181	1	rs6690181
	22	1:230297136:C:T	rs2281721	1	230297136	6.21e-120	230134150	230708632	323	267	43	rs28482439;rs79918367;rs2144296;rs80101064;1:230263424_GT_G;1:230277535_CTTTT_C;rs1998064;rs115047514;rs11122449;rs4846920;1:230317940_TG_T;rs656029;rs9432145;rs9793529;rs4846857;rs140967606;rs115369740;rs12117086;rs7543050;rs35498929;rs7547269;rs10864722;rs4846911;rs748136317;rs143742530;1:230289846_GTGTC_G;rs2281721;rs35198744;rs2144301;rs59153235;rs627108;rs777453045;1:230321017_TGC_T;rs111223…	14	rs28482439;rs79918367;1:230263424_GT_G;rs115047514;rs35498929;rs4846911;rs143742530;rs2281721;1:230297394_TGA_T;rs149481992;rs12078347;rs1043900;rs9432168;rs75571736
	23	2:3642361:C:T	rs3820897	2	3642361	2.43e-12	3632442	3648186	16	5	1	rs3820897	1	rs3820897
	24	2:21231524:A:G	rs676210	2	21231524	1.94e-187	20268066	22457418	1082	601	96	rs2028143;rs548782;rs620359;rs116161799;rs601325;rs114015614;rs78412039;rs12616258;rs146792573;2:20961146_AT_A;2:20995706_CACA_C;rs80219287;rs62123892;rs141870095;rs533617;rs79800183;2:21008417_CA_C;rs35704143;rs12620467;rs35888467;2:21098929_TTC_T;rs141358269;rs1801695;rs184343595;rs190417791;rs553618231;rs9306897;rs6755762;rs4296389;rs4507059;rs10201379;rs4075673;rs4076525;2:21186554_TA_T;rs621…	28	rs2028143;2:20961146_AT_A;2:20995706_CACA_C;2:21008417_CA_C;rs35704143;2:21098929_TTC_T;rs184343595;rs553618231;rs9306897;rs72890734;rs10175646;rs36177368;rs144470864;rs55664492;rs144486331;rs141644795;rs676210;rs192275397;rs12720788;rs200362396;rs34468875;rs540871045;rs76533947;rs76611756;rs7584773;rs546548033;rs769405434;rs4665698
	25	2:25592918:C:T	rs11903847	2	25592918	7.45e-09	25587851	25592918	3	1	1	rs11903847	1	rs11903847
	26	2:26065592:G:T	rs13392329	2	26065592	6.77e-10	25901513	26106314	268	58	2	rs13392329;rs12998520	1	rs13392329
	27	2:27748624:A:G	rs1260333	2	27748624	2.23e-307	26479370	29439877	2837	2253	351	2:26812027_CCCTTCTCCTTCT_C;rs72800463;rs147008991;rs147187635;rs116170113;rs764330590;rs13394970;rs4233713;rs62129551;rs62128440;rs75017471;rs200365037;rs78590292;rs62129550;2:26959657_CT_C;rs76508715;rs13035354;rs79713262;rs141288179;rs76892116;rs12467466;rs13029796;rs112385378;rs143828804;rs1371614;rs113176467;2:27239249_CT_C;rs77047697;rs12617848;rs34292011;rs72804857;rs7564363;rs10207573;rs46…	94	2:26812027_CCCTTCTCCTTCT_C;rs72800463;rs13394970;rs62129551;2:26959657_CT_C;rs76508715;rs12467466;rs12617848;rs61742729;rs66467331;2:27227596_TA_T;2:27300514_TTCC_T;2:27326853_GAACA_G;2:27333274_TAC_T;rs7588926;2:27367589_CT_C;rs183291817;rs1659684;rs561525104;rs1006898;rs5830039;rs182636083;rs114163473;rs141678706;rs111925401;rs4665377;rs13031661;rs569884373;rs142398019;rs114439706;rs75743860;rs…
	28	2:37075013:A:T	rs1861435	2	37075013	1.33e-10	37047901	37254035	95	29	2	rs1861435;rs10206462	1	rs1861435
	29	2:43480317:A:G	rs7595299	2	43480317	4.25e-10	43455654	43840813	47	13	1	rs7595299	1	rs7595299
	30	2:48962291:G:T	rs17326656	2	48962291	9.11e-14	48953740	49001083	19	18	6	rs17326656;rs7567846;rs4465809;rs35080458;rs4566412;rs36072157	1	rs17326656
	31	2:50728781:T:TA	2:50728781_TA_T	2	50728781	2.98e-08	50695712	50751436	30	1	1	2:50728781_TA_T	1	2:50728781_TA_T
	32	2:65283972:C:T	rs74181299	2	65283972	5.45e-17	65235333	65716616	239	201	14	rs74181299;rs2080385;2:65311656_T_TA;rs71401776;rs556967211;rs2540953;rs1437466;rs370056269;rs36085568;rs10625063;rs840976;rs2244259;rs840943;rs57230522	2	rs74181299;rs1437466
	33	2:70288526:C:CA	rs534372768	2	70288526	1.35e-09	70190872	70407205	245	17	2	rs534372768;2:70307364_GT_G	1	rs534372768
	34	2:85798715:C:CA	rs539482903	2	85798715	1.41e-08	85737362	85812784	69	3	2	rs539482903;rs12714145	1	rs539482903
	35	2:111927379:A:G	rs6708784	2	111927379	9.92e-10	111863438	111949327	74	41	1	rs6708784	1	rs6708784
	36	2:113868990:C:T	rs56341434	2	113868990	1.22e-08	113838102	113896213	66	15	2	rs56341434;rs4251961	1	rs56341434
	37	2:119762733:A:G	rs73948265	2	119762733	1.39e-11	119684990	119771333	53	49	2	rs73948265;rs11904650	1	rs73948265
	38	2:121309231:C:G	rs954244	2	121309231	3.84e-11	121304548	121449337	34	11	5	rs954244;rs4849902;rs72833852;rs11688682;rs10864859	3	rs954244;rs11688682;rs10864859
	39	2:165528876:C:T	rs13389219	2	165528876	4.83e-69	165340639	165828042	416	326	35	2:165340639_CT_C;rs61748245;rs13031926;rs3769869;rs168546;rs555113117;rs6750775;rs72874866;rs5018635;rs115631825;rs13389219;rs78970517;rs13000026;rs13017482;rs34168476;rs430419;rs16849728;rs355897;rs355910;rs355806;rs145328638;rs10497251;rs16849949;rs62173904;2:165570880_GA_G;rs427059;rs371370712;rs10185574;rs386652275;rs1869525;2:165707933_CT_C;2:165642432_ATT_A;rs770703587;rs10930140;rs764945552	9	2:165340639_CT_C;rs61748245;rs5018635;rs13389219;2:165570880_GA_G;rs427059;2:165707933_CT_C;rs770703587;rs764945552
	40	2:171629063:C:G	rs12472667	2	171629063	3.51e-09	171570488	171680587	118	15	1	rs12472667	1	rs12472667
	41	2:202190668:A:G	rs1918881	2	202190668	8.35e-09	202143257	202378363	103	36	2	rs1918881;2:202199505_TA_T	1	rs1918881
	42	2:203427559:C:CA	rs547796478	2	203427559	3.61e-12	202968809	203632793	257	204	7	rs547796478;rs12466268;rs17651413;rs532594819;2:203145358_AT_A;rs73990245;rs4675279	1	rs547796478
	43	2:219699999:A:G	rs78058190	2	219699999	7.84e-50	218895499	220378142	792	707	35	rs556625436;rs3731861;rs6436049;rs35549624;rs56160301;rs62182126;rs79400169;rs17572799;rs566082;rs148358468;rs185508464;rs1427445;rs115111187;rs144430997;rs691140;rs6709815;rs12466241;rs2384803;rs4674309;rs34819411;rs34234485;2:219466124_CA_C;2:219469914_AT_A;2:219490981_CAA_C;2:219512145_CAAA_C;rs78058190;rs561002504;rs61733623;rs191755425;rs148827519;rs138443107;rs77342729;rs180828242;rs2005860…	7	rs556625436;rs62182126;rs185508464;rs1427445;rs78058190;rs148827519;rs115551901
	44	2:227099975:C:T	rs2943647	2	227099975	4.08e-77	226813090	227379213	832	640	54	rs11895712;2:226908147_CA_C;rs12613239;rs531614391;rs10181515;rs13404263;rs6436603;2:227026049_TA_T;rs1515114;rs62189677;rs7568063;rs116405956;rs112695539;rs1522802;rs1522803;rs11380219;rs2396303;rs2943655;rs11692712;rs79615915;rs6736415;rs113596405;rs4675035;rs34308156;rs6724899;rs768907616;rs150105548;rs79567528;rs114584605;rs2943647;rs13391926;rs2972141;2:227156738_AT_A;rs16825760;rs13012754;2…	11	rs11895712;rs112695539;rs1522802;rs150105548;rs114584605;rs2943647;rs115420636;2:227195760_ATCC_A;rs35500893;rs77402945;rs6741075
	45	2:230128204:G:T	rs7596814	2	230128204	1.85e-08	230117634	230149762	28	17	1	rs7596814	1	rs7596814
	46	2:242395674:A:G	rs4675812	2	242395674	8.28e-14	242162191	242442728	81	21	5	rs4675812;rs6437249;rs371383713;rs59916403;rs2055568	1	rs4675812
	47	3:4756338:G:T	rs9829279	3	4756338	3.18e-12	4728574	4773465	40	39	2	rs9829279;rs56040924	1	rs9829279
	48	3:12393125:C:G	rs1801282	3	12393125	1.79e-20	12027240	12712572	348	303	14	rs1801282;3:12119693_CTT_C;rs727682;rs11715261;rs142014218;rs545210244;rs35240997;rs3103310;rs9826367;rs4135247;rs73136795;rs13064115;rs2249407;rs3729931	3	rs1801282;rs3103310;rs13064115
	49	3:15807354:C:CAA	3:15807354_CAA_C	3	15807354	4.21e-10	15644668	15970334	318	248	9	3:15807354_CAA_C;rs146712725;rs139219756;rs34924790;3:15878606_C_CA;rs147603453;rs2455821;rs905555;rs6772763	1	3:15807354_CAA_C
	50	3:23392666:C:G	rs12489408	3	23392666	2.67e-09	23188043	23639400	171	21	1	rs12489408	1	rs12489408
	51	3:24520283:A:G	rs6792725	3	24520283	2.46e-14	24286322	24520283	20	12	2	rs73148324;rs6792725	2	rs73148324;rs6792725
	52	3:37099025:C:CT	3:37099025_CT_C	3	37099025	1.89e-09	36966067	37326663	329	79	2	3:37099025_CT_C;rs12497643	1	3:37099025_CT_C
	53	3:46925539:C:T	rs11926707	3	46925539	3.34e-09	46836072	48132202	440	11	3	rs11926707;rs574990874;rs77481436	2	rs11926707;rs77481436
	54	3:49884913:C:T	rs13316065	3	49884913	1.35e-08	48419793	50461184	105	24	4	rs186646087;rs535815978;rs13316065;rs528118788	3	rs186646087;rs535815978;rs13316065
	55	3:52346240:G:T	rs17052061	3	52346240	1.35e-29	51153106	53174745	1096	559	27	rs191173192;rs115190044;rs17052061;rs409803;rs777229299;3:52494416_AT_A;3:52500579_CA_C;rs11710485;rs67749743;rs13326165;rs758801;rs116212265;3:52849262_CT_C;rs9637477;rs773801068;rs11386672;rs770853088;rs113995589;rs352154;rs796679110;rs7629072;rs7639267;rs202241303;3:52590944_GT_G;rs547192858;rs35333155;rs11713926	8	rs191173192;rs115190044;rs17052061;rs7639267;3:52590944_GT_G;rs547192858;rs35333155;rs11713926
	56	3:69864690:C:T	rs11916348	3	69864690	4.72e-08	69792011	69904872	100	3	1	rs11916348	1	rs11916348
	57	3:87037543:A:G	rs13066793	3	87037543	1.3e-11	87037543	87037543	1	1	1	rs13066793	1	rs13066793
	58	3:123022312:T:TA	3:123022312_TA_T	3	123022312	2.02e-08	122903938	123030685	265	2	1	3:123022312_TA_T	1	3:123022312_TA_T
	59	3:127306462:C:T	rs79983121	3	127306462	1.25e-09	127215535	127410033	42	15	1	rs79983121	1	rs79983121
	60	3:136005792:C:G	rs7653249	3	136005792	1.64e-31	135537393	136677064	1120	697	33	rs113986045;rs9758578;3:135900763_AAAAT_A;rs13081352;rs503973;rs7632309;rs61790844;rs113846374;rs34746192;rs6773440;rs1356664;rs13065836;rs76760258;rs545199739;rs7653249;rs11385401;3:136140995_CA_C;3:136149468_TA_T;rs1394094;rs546552313;3:136314518_CAATAAATA_C;3:136335110_CA_C;rs575197507;rs59410099;rs370213063;rs563047729;rs9845457;rs35320690;rs9826650;3:136003930_CA_C;rs184993788;3:136135686_CT…	6	rs113986045;rs545199739;rs7653249;rs184993788;3:136135686_CT_C;rs370148911
	61	3:142669092:A:AT	rs11391636	3	142669092	2.98e-12	142640398	142670467	50	46	2	rs11391636;rs9832727	1	rs11391636
	62	3:150066540:A:T	rs62271373	3	150066540	2.01e-24	150038247	150239030	45	23	4	rs62271373;rs62271395;3:150158058_AATTTG_A;rs7616723	1	rs62271373
	63	3:156795525:A:G	rs9854955	3	156795525	3.54e-19	156791268	156827955	26	22	4	rs9854955;3:156813672_GA_G;rs931244;rs13080377	1	rs9854955
	64	3:170688195:T:TGTGTGGGTTGC	rs576198199	3	170688195	1.13e-14	170556719	170761547	259	167	7	rs201597518;3:170722380_GT_G;rs11919048;rs576198199;rs73879242;rs5398;rs146967034	2	rs201597518;rs576198199
	65	3:171576436:C:T	rs35240776	3	171576436	3.78e-10	171565463	171596609	38	38	1	rs35240776	1	rs35240776
	66	3:172294500:A:G	rs79287178	3	172294500	1.57e-14	172182627	172294500	53	48	6	rs17535790;rs111703587;rs9833915;rs79287178;rs547922501;rs565335253	2	rs17535790;rs79287178
	67	3:187628006:G:T	rs7631606	3	187628006	2.69e-08	187604720	187628472	5	1	1	rs7631606	1	rs7631606
	68	3:188467162:A:T	rs1568669	3	188467162	4.97e-08	188465717	188472383	4	1	1	rs1568669	1	rs1568669
	69	3:196187608:A:G	rs2342371	3	196187608	8.55e-11	196158468	196233136	42	29	1	rs2342371	1	rs2342371
	70	4:951947:C:T	rs34311866	4	951947	1.24e-10	873286	983809	25	6	3	rs34311866;rs13101828;rs6599388	1	rs34311866
	71	4:3443931:A:G	rs13108218	4	3443931	2.07e-46	2962953	3549369	616	499	71	rs11724805;rs2471347;rs553915801;rs71597207;rs112882118;rs34155847;rs3129321;rs2798226;rs3129320;rs3135064;rs3135063;rs142221888;rs57201001;rs2798297;rs7659144;rs3129311;rs138913052;rs1730768;rs2073504;rs3748034;rs114303452;rs76221206;rs28484982;rs6818397;rs13137747;rs73195104;rs743714;rs555174274;rs28468427;rs59950280;rs10937926;rs62275880;rs184901863;rs12644455;4:3230410_AGAG_A;rs6851060;rs1001…	11	rs11724805;rs553915801;rs3129311;rs138913052;rs28484982;rs555174274;rs150750289;rs13108218;rs16844401;rs1203109;rs731450
	72	4:4990298:A:G	rs4450871	4	4990298	1.58e-13	4990298	4990298	1	1	1	rs4450871	1	rs4450871
	73	4:17922813:A:AT	rs548236486	4	17922813	6.83e-20	17779295	18111537	386	344	13	rs2074974;rs740672;rs548236486;4:17940040_CT_C;4:17996828_AT_A;rs111736026;rs1993638;rs201645053;rs75631642;rs570256832;rs6820810;rs542058258;rs6812794	3	rs2074974;rs548236486;rs6812794
	74	4:26050450:A:AC	4:26050450_AC_A	4	26050450	2.65e-28	25995272	26461410	327	191	19	4:26050450_AC_A;rs71641796;rs907495;rs907496;rs10517086;rs71641797;rs7678753;rs13120727;rs763800600;rs1912897;rs7692990;rs1567651;rs5025813;rs1124207;rs28513493;rs10939089;rs7694707;rs2788860;rs4692523	2	4:26050450_AC_A;rs7694707
	75	4:39684217:C:T	rs7676961	4	39684217	7.79e-11	39641262	39788949	64	50	3	rs7676961;rs7670291;rs12510053	1	rs7676961
	76	4:55509189:A:G	rs7684939	4	55509189	7.42e-13	55484718	55552330	125	124	8	rs7684939;4:55531055_GT_G;rs2017472;rs13135792;rs2537860;4:55488117_CAA_C;rs6831020;rs11722325	1	rs7684939
	77	4:69366825:A:ATCTC	rs202059056	4	69366825	2.26e-12	68852579	70285807	411	287	14	rs187327729;rs202059056;rs9884390;rs4860951;rs10213201;rs10000724;rs62317004;rs199658750;rs13101504;4:69447407_GT_G;4:69468698_ATAGAGGAAGGCCACTGTCTCCTGCCTGCCCCTGGGAACTGAATGTC_A;rs386675580;rs293435;rs2331428	3	rs187327729;rs202059056;rs293435
	78	4:77372923:C:T	rs1398018	4	77372923	9.51e-12	77357592	77422171	63	62	3	rs1398018;rs28687959;rs9998485	1	rs1398018
	79	4:86931091:C:T	rs7439032	4	86931091	1.9e-12	86931091	86931091	1	1	1	rs7439032	1	rs7439032
	80	4:87985166:C:T	rs3775228	4	87985166	1.38e-61	87216986	88467172	1725	1333	104	rs116386357;rs74678260;rs138873166;rs2705619;rs28522052;rs11434868;4:88010258_TC_T;rs575279009;rs55879246;rs10031843;rs536137880;rs2230600;rs28641910;rs541565255;rs111678422;rs6840258;rs16930;rs1037814;rs67848407;rs112956668;rs6813724;rs141031540;rs62307409;rs7684518;4:87385972_CA_C;rs7658485;4:87402582_GA_G;rs7661844;4:87473654_GA_G;4:87601500_CTCTA_C;rs143647187;rs2705629;rs371333671;rs989902;r…	16	rs116386357;rs55879246;4:87601500_CTCTA_C;rs143647187;rs573588565;rs11428378;rs3775228;rs574379080;rs17702997;rs3755979;rs528588979;rs11097128;rs71607415;rs6531971;rs66837437;rs8342
	81	4:89719368:C:T	rs1377290	4	89719368	2.26e-14	89619723	89742764	101	93	2	rs1377290;rs11097195	1	rs1377290
	82	4:100047157:C:CA	rs5860563	4	100047157	3.89e-10	99986023	100070973	336	269	2	rs5860563;rs111455899	1	rs5860563
	83	4:100508556:A:G	rs2035816	4	100508556	5.65e-11	100445966	100660909	113	45	2	rs2035816;rs114727691	1	rs2035816
	84	4:103188709:C:T	rs13107325	4	103188709	1.95e-10	103001649	103198082	5	4	1	rs13107325	1	rs13107325
	85	4:110525039:G:T	rs547113723	4	110525039	5.85e-27	109426397	110987437	15	13	7	rs547113723;rs78025076;rs148827772;rs6827914;rs183087677;rs535305978;rs541927130	1	rs547113723
	86	4:124816440:C:T	rs28613054	4	124816440	6.43e-10	124676086	124839504	92	39	3	rs28613054;rs3113388;4:124778944_AT_A	1	rs28613054
	87	4:154224048:A:G	rs17369400	4	154224048	2.99e-08	154135692	154224048	5	1	1	rs17369400	1	rs17369400
	88	4:155489608:C:T	rs6054	4	155489608	1.37e-10	155489608	155489608	1	1	1	rs6054	1	rs6054
	89	4:157695392:C:T	rs983473	4	157695392	1.41e-11	157611192	157806758	199	180	4	rs983473;rs10517653;rs1546720;rs7668328	1	rs983473
	90	5:40833487:A:T	rs29761	5	40833487	8.9e-09	40688031	40839228	103	17	1	rs29761	1	rs29761
	91	5:53310139:C:G	rs7735249	5	53310139	4.95e-13	53263428	53503097	152	125	5	rs1694068;rs574745983;rs7735249;rs17252123;rs255746	3	rs1694068;rs7735249;rs255746
	92	5:55857025:G:GT	rs11429307	5	55857025	9.88e-62	55768229	56315591	441	313	43	rs12657780;rs61120022;rs593979;rs4374718;rs16885547;rs60803019;rs61587941;rs284032;rs78447943;rs154256;rs40270;rs467367;rs2448427;rs455660;rs154254;rs40567;5:55794120_ATTTTACAGAGAGCTGATTGGTCTG_A;rs200325892;rs13153832;rs11951908;rs71602956;rs35984760;rs39837;rs11957180;rs2245134;rs4700377;rs71624136;rs11948950;rs116296815;rs3900856;rs71602957;rs456605;rs55687425;rs11429307;rs13179413;rs11957177;r…	14	rs12657780;rs78447943;rs40270;rs200325892;rs13153832;rs71602956;rs39837;rs71624136;rs456605;rs11429307;rs66485956;rs34196215;rs252913;rs11748395
	93	5:57610069:C:G	rs37538	5	57610069	4.15e-11	57527886	57719145	55	24	2	rs37538;5:57617613_CTG_C	1	rs37538
	94	5:67714246:A:G	rs4976033	5	67714246	1.29e-19	67642788	67715161	30	14	3	rs4976033;rs35577414;rs10038770	1	rs4976033
	95	5:78433155:C:T	rs181193678	5	78433155	8.54e-11	78416416	78629346	244	228	3	rs181193678;rs370326364;rs7715456	1	rs181193678
	96	5:82810884:C:T	rs34580448	5	82810884	5.26e-10	82810884	82856519	5	4	2	rs34580448;rs309587	2	rs34580448;rs309587
	97	5:90255685:A:G	rs7704653	5	90255685	5.95e-09	90169070	90278563	33	8	1	rs7704653	1	rs7704653
	98	5:118713456:A:AT	rs5870855	5	118713456	2.28e-19	118676878	118904918	156	69	6	rs5870855;rs28597856;rs258050;rs5870857;rs11744058;rs6869512	1	rs5870855
	99	5:130931537:G:GACAA	rs150930807	5	130931537	1.43e-09	129978038	131455653	64	33	2	rs150930807;rs168706	1	rs150930807
	100	5:132426851:G:GTT	5:132426851_GTT_G	5	132426851	1.43e-17	132139307	132474055	366	325	12	rs58472088;rs12332670;rs10064506;5:132428677_AT_A;rs149284124;rs4705971;rs60810048;rs5871466;rs9327640;rs9687371;5:132426851_GTT_G;rs72801480	3	rs58472088;rs9327640;5:132426851_GTT_G
	101	5:140098596:G:T	rs12188417	5	140098596	1.95e-08	140023238	140142174	63	19	1	rs12188417	1	rs12188417
	102	5:140889376:A:G	rs13163163	5	140889376	6.97e-10	140761777	141050575	66	36	3	rs13163163;rs112424890;rs62380786	1	rs13163163
	103	5:149345975:A:G	rs245051	5	149345975	1.76e-09	149340090	149445595	68	10	2	rs245051;rs216140	1	rs245051
	104	5:156396003:C:T	rs12657266	5	156396003	6.24e-59	155312785	157272646	1094	683	49	5:156333516_GT_G;rs4704726;rs6866930;rs12652795;rs4704838;rs116707723;rs6866758;rs139106057;rs112126568;rs62619239;rs35026037;rs76019453;rs74531909;rs73308847;rs12657266;rs760614621;rs4704835;5:156483396_CT_C;rs67960962;rs7725390;rs769703653;rs752039628;5:156392653_CA_C;rs143520974;rs34631652;rs34333511;rs71591096;rs188045959;rs79605869;rs149487765;rs546501531;rs57047539;rs139877801;5:156303357_C…	10	5:156333516_GT_G;rs116707723;rs74531909;rs12657266;rs143520974;rs34631652;rs70984426;rs17054136;rs67114357;rs4704841
	105	5:158003020:A:G	rs2963468	5	158003020	9.87e-21	157881647	158058432	228	175	11	rs2963468;rs59500284;rs5872563;rs11743708;rs11135037;rs10050393;rs72808430;rs10074759;rs2963431;rs2963479;rs7708604	1	rs2963468
	106	5:176740565:T:TC	5:176740565_TC_T	5	176740565	1.63e-10	176525029	176813404	100	61	6	rs28419182;5:176740565_TC_T;5:176780246_CA_C;rs765574776;rs9489;5:176552191_CT_C	2	rs28419182;5:176740565_TC_T
	107	5:180708937:A:T	rs2545075	5	180708937	2.95e-08	180686494	180723991	82	3	1	rs2545075	1	rs2545075
	108	6:7247344:A:C	rs35742417	6	7247344	3.5e-10	7189858	7328751	191	58	5	rs35742417;rs11759008;rs6923415;rs6908801;rs1334576	1	rs35742417
	109	6:20502195:C:T	rs62398908	6	20502195	6.27e-12	20404420	20703952	83	62	5	rs73382439;rs62398908;rs4710938;rs12205104;6:20658880_TGTAAA_T	3	rs73382439;rs62398908;6:20658880_TGTAAA_T
	110	6:29607101:C:T	rs3131856	6	29607101	4.36e-20	25517489	29613210	2312	1225	129	rs806973;rs6939799;rs9467714;6:26975605_TA_T;rs558510239;rs572733600;rs545048658;rs10632675;rs140237579;rs539485047;6:27016373_ATT_A;rs12199218;rs9368503;rs558947664;rs534883501;rs530746168;rs183691571;rs181101163;rs542004521;rs543763268;rs531805693;rs527449430;rs540860509;rs16897515;rs573019350;rs537318288;rs567403319;rs56401801;rs113039233;6:27720728_CA_C;6:27731402_ATTTTTTTTTTTTTTTTTTTTTTTTTTT…	74	rs806973;rs558510239;rs572733600;rs545048658;rs10632675;rs558947664;rs534883501;rs530746168;rs183691571;rs181101163;rs542004521;rs543763268;rs531805693;rs527449430;rs540860509;rs573019350;rs537318288;rs567403319;rs56401801;rs564330383;rs571263168;rs550030011;rs181376912;rs138045985;rs527572617;rs114389823;rs569470924;rs571776023;rs547962641;rs539137048;rs535546875;rs530799722;rs557350847;rs369402…
	111	6:34177853:A:G	rs185139895	6	34177853	4.96e-16	34067732	35383027	128	98	12	rs185139895;6:34182038_CAAAA_C;rs150459394;rs9689096;rs190927521;rs1187130;rs147323275;rs77393224;rs149633381;6:34911870_GA_G;rs114078082;rs139599289	1	rs185139895
	112	6:36646788:A:G	rs3176320	6	36646788	7.36e-09	36629444	36648816	20	3	1	rs3176320	1	rs3176320
	113	6:43757896:A:C	rs998584	6	43757896	1.46e-89	43731651	43829941	144	91	22	rs10434;rs9472125;rs2146324;rs9462927;rs3025020;rs3025053;rs114142949;rs3024994;rs115482652;rs998584;rs6899540;rs12204488;rs9472127;rs112222843;rs762622531;6:43793072_AG_A;rs3081101;rs729761;rs9472134;rs9472136;rs7765815;rs9462935	7	rs10434;rs3025053;rs115482652;rs998584;rs112222843;6:43793072_AG_A;rs729761
	114	6:52630269:A:C	rs6458869	6	52630269	5.95e-16	52613276	52738427	204	174	7	rs6458869;rs2608637;rs9357745;rs2608652;rs4147614;rs4715333;rs4715312	1	rs6458869
	115	6:72522321:A:G	rs138191773	6	72522321	1.06e-08	72458211	72522321	2	1	1	rs138191773	1	rs138191773
	116	6:100626344:C:T	rs732194	6	100626344	4.41e-09	100600097	100629461	10	9	2	rs732194;rs9496567	1	rs732194
	117	6:107437166:C:T	rs62427982	6	107437166	9.54e-09	107422239	107445266	19	14	1	rs62427982	1	rs62427982
	118	6:109189021:C:G	rs9480889	6	109189021	2.56e-09	109094171	109271201	133	44	3	rs9480889;rs8180534;rs8180632	1	rs9480889
	119	6:127435106:A:T	rs6916318	6	127435106	4.29e-40	126542552	127532807	894	712	32	rs11423823;rs796708168;6:126726000_GT_G;6:126821930_TA_T;rs1337736;rs9388498;rs111743285;rs4563737;rs60415620;rs138299249;rs2068408;6:127260603_AT_A;rs6908100;6:127273728_CA_C;rs1936811;rs575924203;rs6916318;rs10872311;rs757983696;6:127457071_CA_C;6:127464127_AT_A;rs9968918;rs143874887;rs1963689;rs72959041;rs139717191;rs113026193;rs2800711;rs72982840;rs181173530;rs148290261;rs148306315	5	rs11423823;rs4563737;rs575924203;rs6916318;rs72959041
	120	6:130354855:C:T	rs9388766	6	130354855	2.71e-15	130311831	130422142	142	135	9	rs9388766;rs9375696;rs111761261;rs12197047;rs35551443;rs113385622;rs9492452;rs9321204;rs10522335	1	rs9388766
	121	6:133816188:C:T	rs667890	6	133816188	6.13e-11	133788976	133849789	26	24	1	rs667890	1	rs667890
	122	6:139835423:G:T	rs71562509	6	139835423	2.88e-37	139805476	139862897	99	88	10	rs71562509;rs12205386;rs144422303;6:139862897_CAAAG_C;rs9376421;rs13212190;rs3010284;rs590015;rs60562771;6:139835103_CAA_C	1	rs71562509
	123	6:140579811:C:G	rs9403164	6	140579811	1.12e-08	140264321	140779173	284	117	1	rs9403164	1	rs9403164
	124	6:153412477:A:G	rs3910737	6	153412477	4.42e-08	153367613	153449670	91	1	1	rs3910737	1	rs3910737
	125	6:161013013:C:T	rs140570886	6	161013013	2.34e-42	159946399	162060367	594	400	63	rs9365122;rs9365128;rs75474551;rs3777411;rs2282141;rs3798167;rs998075;rs648253;rs9457827;rs16891156;rs9457816;rs146203232;rs111909590;rs683369;rs150856119;rs112647335;rs78425119;rs145082432;rs35864806;rs622591;6:160623738_TTTACTAC_T;rs9457861;rs755736262;rs574071166;rs316024;rs2634656;rs316173;rs2504929;rs2504921;6:160900281_CA_C;rs5881361;rs141057483;rs13215995;rs112376176;rs41265930;rs77009508;…	24	rs9365122;rs3777411;rs9457827;rs146203232;rs145082432;rs35864806;rs622591;6:160623738_TTTACTAC_T;rs755736262;rs574071166;rs316024;rs141057483;rs13215995;rs112376176;rs555088362;rs192842218;rs6938647;rs10455872;rs140570886;rs9457997;6:161118146_CAGAAACT_C;rs79570361;rs545781180;rs76483627
	126	6:164133001:C:T	rs4709746	6	164133001	4.29e-12	164092706	164134479	10	10	2	rs4709746;rs562207595	1	rs4709746
	127	7:1010801:C:G	rs71538127	7	1010801	1.39e-08	996645	1173584	39	3	1	rs71538127	1	rs71538127
	128	7:5567596:C:T	rs852424	7	5567596	2.83e-10	5534598	5579574	66	23	3	rs852424;rs852388;rs852386	1	rs852424
	129	7:15913588:A:C	rs38205	7	15913588	1.2e-12	15883552	16092055	172	136	5	rs38205;rs38244;rs800718;rs6953523;rs17169104	1	rs38205
	130	7:17287269:A:T	rs6968865	7	17287269	3.04e-18	17280513	17502590	69	22	4	rs6968865;rs10275488;rs10807783;rs60223362	2	rs6968865;rs60223362
	131	7:17941865:G:GT	rs781006834	7	17941865	2.7e-14	17769990	18032241	323	253	9	rs781006834;rs4466298;rs6966083;rs2080059;rs2723521;rs2723510;rs2254407;rs2691586;rs4291154	1	rs781006834
	132	7:25992323:A:AAGGCC	rs10642257	7	25992323	1.06e-36	25856068	26520201	481	352	47	rs12700668;rs3823944;7:25942812_ACT_A;rs70943251;rs78741986;rs113131063;rs111533128;rs4389834;rs4719841;rs4722552;rs62446278;rs28537499;rs139539980;rs6960950;rs4719832;rs6954116;rs1451377;rs12672425;rs56001710;rs10642257;7:26032956_CT_C;7:25969812_GGCAGATACACTGGCA_G;rs145722529;rs7807404;rs6959733;rs7780562;rs146490015;rs75048699;rs17267105;rs1406754;rs1534696;rs2698716;rs2698715;rs201871983;7:26…	9	rs12700668;rs113131063;rs4389834;rs10642257;rs7807404;rs7780562;rs1406754;rs73068475;7:26456537_GAAAACCCAAA_G
	133	7:29319249:A:G	rs11980456	7	29319249	4.82e-08	29315357	29319249	4	1	1	rs11980456	1	rs11980456
	134	7:44197583:G:T	rs2070971	7	44197583	9.45e-20	44191309	44267538	140	96	11	rs2070971;rs12702068;rs2284779;rs2268569;rs2971676;rs150560724;rs17172591;rs62459087;rs741038;rs878521;rs3757840	5	rs2070971;rs150560724;rs17172591;rs62459087;rs878521
	135	7:73056750:C:T	rs6957745	7	73056750	2.23e-307	70534880	74251108	1815	1195	226	rs36129802;rs4719185;rs117960961;rs13227753;rs116973294;rs12699133;rs11983612;rs192727953;rs71553230;rs180859362;rs528268721;rs73187052;rs73129572;7:71792508_GTTT_G;rs184244485;rs568794904;rs373832583;rs570314855;rs111389913;rs71554658;7:71750387_TCTGC_T;rs564988928;rs185261327;rs536111591;rs183606874;rs2969136;rs558170964;rs55924357;rs10280517;7:71972270_CT_C;rs10949815;rs10266188;rs574827780;rs…	73	rs36129802;rs73187052;rs184244485;rs373832583;rs570314855;7:71750387_TCTGC_T;rs185261327;rs183606874;rs2969136;rs10949815;rs574827780;rs4717663;7:72178094_TA_T;rs144151632;rs782159348;rs137953585;rs193061878;rs199751402;rs782547166;rs575496554;rs376947786;rs530034233;rs12537121;rs573720793;rs62465075;rs530088388;rs117260553;rs574215201;rs181966817;rs57633437;rs540658636;7:72817843_CA_C;rs18929991…
	136	7:75615006:C:T	rs1057868	7	75615006	6.56e-10	75239792	76713950	359	19	7	rs1057868;rs10954750;rs61650407;7:75781912_GTA_G;rs11769429;rs2302429;rs6465120	2	rs1057868;rs6465120
	137	7:106632113:A:G	rs12530679	7	106632113	1.9e-09	106632113	106632113	1	1	1	rs12530679	1	rs12530679
	138	7:116486020:A:C	rs41785	7	116486020	3.94e-12	116327430	116571847	121	97	5	rs41785;rs200324060;rs35404902;rs35759345;rs11770163	1	rs41785
	139	7:116976830:A:G	rs6977665	7	116976830	7.41e-09	116954785	117236266	120	1	1	rs6977665	1	rs6977665
	140	7:120949542:C:G	rs10277699	7	120949542	2.8e-10	120869561	120960271	134	72	3	rs10277699;rs2222543;rs4731006	1	rs10277699
	141	7:130048647:G:GA	rs200356336	7	130048647	4.53e-08	130023561	130048647	2	1	1	rs200356336	1	rs200356336
	142	7:130429186:A:T	rs13234269	7	130429186	2.16e-58	130422934	130585623	108	103	12	rs13234269;rs10260148;7:130442447_GTTTTTT_G;7:130449194_CAT_C;rs13243171;rs149522;rs549330913;rs201180077;rs12666195;rs78387419;rs157933;rs157935	3	rs13234269;rs78387419;rs157933
	143	7:150210148:C:T	rs7784108	7	150210148	1.01e-15	150205086	150543311	451	325	9	rs7784108;7:150282536_CT_C;7:150294511_CATGCATGGCTCAGAG_C;rs12668363;rs3735082;rs1234361;rs9640166;rs62492368;rs56321085	2	rs7784108;rs62492368
	144	8:10644101:C:G	rs7821812	8	10644101	1.4e-44	7995383	12307318	7921	6272	651	rs370714189;rs116067692;rs1878561;rs7839508;rs17603933;rs6601689;8:8189679_AT_A;rs2976958;rs11787150;rs73184366;rs140666107;rs2945865;rs62498669;rs4840973;rs4840974;rs76039896;rs11776995;rs4841009;rs2409088;rs143934274;rs60672704;rs60998183;rs2945317;rs12549973;rs62496027;rs11778125;rs1806632;rs876954;rs729874;rs2921065;rs2976875;rs2921058;rs796480763;rs533987890;rs2979199;rs2921026;rs34831333;rs…	46	rs370714189;rs143934274;rs2945317;rs876954;rs17683727;rs35902674;rs77299709;rs73197779;rs56413145;rs11404197;rs35775848;8:9869901_AT_A;rs77741956;rs2952189;rs6982308;rs368385759;rs7006052;rs6601501;rs538437153;rs7821812;rs79107778;rs4623374;rs28491220;8:10890916_ATGG_A;rs74842363;rs78483793;rs6601594;rs4841560;rs62490931;rs111324902;rs73201420;rs4500049;rs7386288;rs66566471;rs3729848;rs8180912;rs…
	145	8:17913970:A:G	rs7508	8	17913970	1.8e-09	17750200	17924055	164	12	3	rs7508;8:17787610_CT_C;rs1121879	1	rs7508
	146	8:19867536:G:T	rs34345068	8	19867536	2.23e-307	18194856	20946290	2579	1658	343	rs10105819;rs111396653;rs78786063;rs113595948;rs117020884;rs73214679;rs4922080;rs78114419;8:19593034_AC_A;rs7017668;rs11781244;rs112424130;rs111648015;rs4922079;rs4921664;rs35279404;rs4921669;rs2006476;rs1994788;rs2013213;rs7817207;rs6981526;rs17091237;rs2131293;rs7017756;rs11204070;rs2957616;rs2975431;rs4535751;rs4922078;rs116998829;rs117932206;rs111626678;rs111251122;rs68185222;rs36164932;rs347…	97	rs10105819;rs113595948;rs4922079;rs116998829;rs111626678;rs68185222;rs7017723;rs11376273;rs28623088;rs181808449;rs534351054;rs74543561;rs117010994;rs1492633;rs7837390;rs2035889;rs148339574;rs142342247;rs192292153;rs3758060;rs539118782;rs149806685;rs559477267;8:19703778_CA_C;rs564339901;rs77312736;rs2119693;rs117860853;rs182720957;rs144907154;rs578043912;rs1441776;rs148048657;8:19774644_AT_A;rs535…
	147	8:25464670:G:T	rs73221948	8	25464670	2.73e-11	25464656	25464690	3	3	3	rs73221948;rs11992444;rs11985475	1	rs73221948
	148	8:59388565:C:T	rs2081687	8	59388565	1.17e-29	59194926	59567885	322	284	22	rs113522012;8:59397193_AT_A;rs73247002;rs144261067;rs138445971;rs2081687;rs369276545;rs1457043;8:59434941_TC_T;rs10108398;8:59488975_CT_C;rs370579502;rs4738699;rs16923637;rs34549558;rs55704109;rs79665026;rs1988172;rs753880198;8:59353907_CAT_C;rs10090994;rs35288542	3	rs113522012;rs2081687;rs35288542
	149	8:64577905:G:GAT	rs56065444	8	64577905	5.03e-09	64523323	64875487	247	46	2	rs56065444;rs10957299	1	rs56065444
	150	8:71718106:C:T	rs62508819	8	71718106	4.14e-09	71472044	71999126	776	168	3	rs62508819;rs6472549;rs56230602	1	rs62508819
	151	8:72459889:A:G	rs13269725	8	72459889	1.95e-19	72386394	72531601	86	83	8	rs13269725;rs745578;rs13263939;rs544039890;rs146492163;rs10093418;rs4738139;rs377346776	1	rs13269725
	152	8:106443129:C:CT	8:106443129_CT_C	8	106443129	1.96e-09	106320562	106464271	116	17	2	8:106443129_CT_C;rs10955395	1	8:106443129_CT_C
	153	8:116670347:C:T	rs3808477	8	116670347	4.42e-09	116648565	116842110	194	7	2	rs3808477;rs151009580	1	rs3808477
	154	8:126504383:C:CCACCAT	8:126504383_CCACCAT_C	8	126504383	2.23e-307	125741363	127329079	544	493	116	rs117781948;rs566184306;rs56363827;rs2954007;rs4870940;rs11774030;rs4871593;rs2385113;rs550060680;rs532708976;rs4871602;8:126440798_CG_C;rs117350303;rs2980874;rs2385114;rs4537315;rs4559257;rs13277396;rs2235110;rs2235108;rs62521037;rs113334082;rs4871598;8:126461062_CT_C;rs373360576;rs2980856;rs12674939;rs7005535;rs35309034;rs10956251;rs4360309;rs4419828;rs72647336;rs12546944;rs146440887;rs4006563;…	41	rs117781948;rs566184306;rs56363827;rs532708976;8:126440798_CG_C;rs2980874;rs13277396;rs62521037;rs4871598;rs146440887;rs11781960;rs144775418;rs72655672;rs72655677;rs72655691;rs111806414;rs62523860;rs117673551;8:126504383_CCACCAT_C;rs199591805;8:126511216_GA_G;rs17419403;8:126516124_TAC_T;rs34529435;rs78309295;8:126531510_TACAC_T;rs200974272;rs72722680;rs11993666;rs73706832;rs149135412;rs1809165;r…
	155	8:129568061:A:G	rs1561928	8	129568061	7.4e-09	129537048	129568061	14	3	1	rs1561928	1	rs1561928
	156	8:144306597:G:GT	rs11434143	8	144306597	4.13e-09	144275144	144306970	40	3	1	rs11434143	1	rs11434143
	157	9:1033773:C:G	rs1567353	9	1033773	5.8e-14	1032567	1055533	35	26	3	rs1567353;rs1396636;rs2275516	2	rs1567353;rs2275516
	158	9:15304782:A:C	rs686030	9	15304782	9.59e-11	15285329	15305378	29	5	2	rs686030;rs581080	1	rs686030
	159	9:16903366:A:G	rs10738466	9	16903366	1.3e-10	16846260	16913836	63	52	3	rs10738466;rs10810662;rs10962640	1	rs10738466
	160	9:86583076:C:T	rs696825	9	86583076	1.03e-17	86222717	86694759	387	317	13	rs696825;rs55939734;9:86608861_AT_A;rs7847758;rs55633612;rs10746732;rs11140226;9:86333937_AAATT_A;rs749236386;9:86412594_TCCTTTTCATCATTA_T;rs28620099;rs4298563;rs745473161	1	rs696825
	161	9:92199271:C:T	rs10908900	9	92199271	6.8e-15	91404240	92999292	325	204	7	rs35014607;rs35556691;rs12236183;rs56013390;rs2183298;rs10908900;rs7040995	2	rs35014607;rs10908900
	162	9:102162570:C:T	rs62565259	9	102162570	2.64e-10	102104426	102260916	3	1	1	rs62565259	1	rs62565259
	163	9:107665978:C:G	rs1800978	9	107665978	3.26e-17	107645080	107672365	22	9	2	rs1800978;rs2740488	1	rs1800978
	164	9:112241136:C:T	rs77824033	9	112241136	1.73e-09	112236113	112260246	22	10	1	rs77824033	1	rs77824033
	165	9:123376295:A:AT	9:123376295_AT_A	9	123376295	2.63e-08	123354222	123503438	119	2	2	9:123376295_AT_A;rs35207016	1	9:123376295_AT_A
	166	9:136139907:G:GAAACTGCC	rs782134971	9	136139907	1.12e-15	136132908	136296530	65	63	6	rs782134971;rs532436;rs79158370;rs9411395;rs657152;rs149181677	2	rs782134971;rs149181677
	167	9:139371342:A:G	rs11999525	9	139371342	1.11e-10	139298593	139387676	108	69	4	rs11999525;rs10870194;rs35288226;9:139355051_TA_T	1	rs11999525
	168	10:5267191:A:G	rs140107293	10	5267191	1.54e-16	5118231	5358542	302	250	7	rs140107293;rs141750022;rs4609510;rs113569376;rs78178760;rs139288743;rs9423407	2	rs140107293;rs9423407
	169	10:52573772:C:T	rs41274050	10	52573772	2.14e-27	52020196	53079184	20	14	9	rs565982601;rs186769834;rs41274050;rs75260166;rs146480141;rs80276949;rs76396608;rs200364626;rs71489325	2	rs565982601;rs41274050
	170	10:61469090:C:T	rs1171615	10	61469090	3.54e-13	61397399	61469538	31	31	2	rs1171615;rs34567437	1	rs1171615
	171	10:65124098:C:G	rs10822163	10	65124098	1.07e-52	63593571	65909424	987	901	55	rs117084589;rs76600595;rs7093334;rs6479881;rs871690;10:64907081_AT_A;10:64940529_AT_A;rs71025127;rs142170571;rs35627771;10:65043127_CT_C;10:65055021_AT_A;rs59953949;rs11815832;rs10630310;10:65150333_TACA_T;10:65171053_AT_A;10:65183988_CT_C;rs540089090;rs547733682;10:65262396_CA_C;10:65350887_GT_G;10:64857109_CA_C;rs10822137;rs7089990;rs76637437;rs10822180;rs10995429;rs369683988;rs2403213;rs344588…	5	rs117084589;rs6479881;rs7089990;rs34458873;rs10822163
	172	10:74714177:G:T	rs3829126	10	74714177	1.4e-11	74131542	74714177	477	38	3	rs11000468;rs3829126;rs7917260	2	rs11000468;rs3829126
	173	10:81073027:C:CCCACCCACCA	10:81073027_CCCACCCACCA_C	10	81073027	2.45e-09	81073027	81099082	16	1	1	10:81073027_CCCACCCACCA_C	1	10:81073027_CCCACCCACCA_C
	174	10:94839642:A:G	rs2068888	10	94839642	2.5e-51	93659742	95357918	1356	773	64	rs7897555;rs2771265;rs61126515;rs2792022;rs202220267;10:94201867_CA_C;rs201503938;10:94391439_CT_C;rs770698062;rs2488068;rs2497337;rs139525964;rs111831472;rs577135332;rs1609574;rs79710642;rs55698843;rs7075749;rs66527842;rs12263369;rs17465590;rs548016436;rs570257144;rs34210520;rs11399257;rs149527724;10:94810904_CT_C;rs12256889;rs10882116;rs555808314;rs12360261;rs835269;rs4314975;rs2068888;rs107860…	14	rs7897555;rs202220267;10:94391439_CT_C;rs2488068;rs577135332;rs55698843;rs548016436;rs12360261;rs2068888;rs11274403;rs66506419;rs1222925;rs537294174;rs113344423
	175	10:99772404:A:G	rs563296	10	99772404	9.22e-15	99694970	99807046	64	38	5	rs563296;rs505699;rs10883026;rs1925557;rs11591797	1	rs563296
	176	10:101924418:C:T	rs10883451	10	101924418	7.58e-11	101797412	102049300	186	52	3	rs10883451;rs765549407;rs757095141	1	rs10883451
	177	10:103946480:C:G	rs75398587	10	103946480	5.41e-11	103550281	104198528	67	24	1	rs75398587	1	rs75398587
	178	10:114163320:A:G	rs12221085	10	114163320	4.38e-15	113901194	114206837	239	192	11	rs2792751;rs10749108;rs12415159;rs2419608;rs4573621;rs578186224;rs72819629;rs12221085;rs78959891;rs74563318;rs77276614	3	rs2792751;rs12415159;rs12221085
	179	10:115805056:C:G	rs1801253	10	115805056	1.77e-17	115781367	115821878	21	20	5	rs11591829;rs2429511;rs1801253;rs2782981;rs11814441	2	rs11591829;rs1801253
	180	10:122999900:C:T	rs12245393	10	122999900	9.39e-09	122978944	123000638	34	21	2	rs12245393;rs2420923	1	rs12245393
	181	11:10673739:C:T	rs4909945	11	10673739	2.83e-09	10655623	10699750	30	9	1	rs4909945	1	rs4909945
	182	11:13361524:C:T	rs6486122	11	13361524	1.52e-20	13248539	15721886	144	77	15	rs10832232;rs200230690;rs192849769;rs140450503;11:14583355_TTAAACTAAAC_T;rs74749286;rs368504943;rs76613195;rs144438564;rs538245401;rs187443664;rs11600815;rs117772066;rs117287238;rs547219635	8	rs10832232;rs192849769;11:14583355_TTAAACTAAAC_T;rs144438564;rs538245401;rs187443664;rs11600815;rs117772066
	183	11:26073975:C:G	rs2349805	11	26073975	4.05e-08	26046964	26163506	260	1	1	rs2349805	1	rs2349805
	184	11:27694835:A:G	rs11030107	11	27694835	3.32e-10	27521802	27748493	59	33	1	rs11030107	1	rs11030107
	185	11:47275064:A:G	rs10838681	11	47275064	6.94e-28	45511143	51568970	1491	735	67	11:46308370_AAAGAAAGAAAG_A;rs747265231;rs182148782;rs113954134;rs79098768;rs149903077;rs552453788;rs191945075;rs570041665;rs55971594;rs7117404;rs35677603;rs10838599;rs3136516;rs7111517;rs7109599;11:46914120_CT_C;rs140235172;rs7130812;rs7108427;rs377128466;rs373198871;rs35518693;11:47166531_ATTTTTTTTTTTTTT_A;rs11039122;rs543549006;rs10838669;11:47246805_TA_T;rs2305280;rs2697920;rs746665124;rs59557…	15	11:46308370_AAAGAAAGAAAG_A;rs149903077;rs55971594;rs3136516;11:47038724_AT_A;11:47172434_GT_G;rs2291120;rs10838681;11:47421962_CGG_C;rs185594917;rs576242455;rs774919143;rs117005907;rs371333046;rs78297458
	186	11:55624895:C:T	rs556240673	11	55624895	9.67e-09	54829753	56590106	22	5	3	rs553257450;rs556240673;rs186448770	3	rs553257450;rs556240673;rs186448770
	187	11:57142624:C:T	rs118188894	11	57142624	1.21e-09	57005620	57174630	80	21	3	rs118188894;rs11228997;rs78880876	1	rs118188894
	188	11:57783641:A:C	rs115006552	11	57783641	8.67e-09	57690319	57894384	186	49	1	rs115006552	1	rs115006552
	189	11:60914133:C:G	rs628963	11	60914133	7.5e-09	60861380	60960136	99	8	2	rs628963;11:60927210_AT_A	1	rs628963
	190	11:61588305:A:G	rs174564	11	61588305	4.81e-106	61405178	61853359	363	268	49	11:61429175_CT_C;rs769908354;11:61537648_TG_T;rs117186302;rs77053629;rs17762402;rs11230796;rs2269928;rs61896141;rs174572;rs628993;rs509360;rs61897792;11:61602496_CCTCCCTGCCTCCCCAGGGACTT_C;11:61573820_CA_C;rs174564;rs174565;rs2727270;rs375103265;11:61620703_CTCTT_C;rs2526678;rs174602;11:61625723_CA_C;rs174605;rs113003506;rs174621;rs174627;rs174450;rs174460;11:61659120_AC_A;rs529349261;rs174474;rs1…	14	11:61429175_CT_C;rs117186302;rs77053629;rs11230796;rs628993;rs61897792;rs174564;rs174569;rs117220229;rs139957766;rs139743654;rs174480;rs2019413;rs2015950
	191	11:62378221:A:G	rs11231161	11	62378221	1.05e-13	62309787	62430335	87	81	4	rs11231161;rs9736354;rs7386;rs2509962	1	rs11231161
	192	11:64018104:A:AC	rs71468663	11	64018104	2.76e-40	63579375	64318347	118	76	20	11:63579375_GAA_G;rs35864060;rs186443073;rs529877338;rs150686744;rs71468663;rs2302263;rs2244621;11:64070358_CTT_C;11:64098321_AT_A;11:64115521_CAAA_C;rs12795471;rs144938864;rs7947315;rs2845885;rs369184564;rs2244625;rs3815362;rs589030;rs11231775	6	11:63579375_GAA_G;rs186443073;rs150686744;rs71468663;rs2244625;rs589030
	193	11:64809581:C:CTT	11:64809581_CTT_C	11	64809581	2.53e-16	64791585	64851305	49	48	2	11:64809581_CTT_C;11:64831889_CA_C	1	11:64809581_CTT_C
	194	11:65473798:A:C	rs10750766	11	65473798	2.11e-18	65351074	66182450	428	287	24	rs10896024;rs2306363;11:65501060_TA_T;rs375125008;rs370482901;rs1049728;rs191264400;rs11606668;rs146161054;rs10750766;rs479844;rs12797706;rs4601790;rs61893788;rs12419237;rs3741378;rs2452681;11:65896926_ATAT_A;rs533353946;rs4930352;rs1815814;rs509533;rs72940579;rs79100447	7	rs10896024;rs1049728;rs191264400;rs10750766;rs2452681;rs509533;rs79100447
	195	11:68562328:C:T	rs2229738	11	68562328	3.93e-13	68562328	68767796	197	147	6	rs2229738;rs11228374;rs7943745;rs483148;rs3794027;rs35858423	2	rs2229738;rs3794027
	196	11:78040259:A:G	rs7117238	11	78040259	2.55e-09	77909014	78286462	683	150	2	rs7117238;rs4945287	1	rs7117238
	197	11:111630998:C:G	rs1788955	11	111630998	6.39e-13	111347680	111988926	243	96	7	rs117869718;rs72991443;rs1788955;rs371224462;rs782709044;rs375899200;rs618138	2	rs117869718;rs1788955
	198	11:116651115:C:T	rs11604424	11	116651115	2.23e-307	115444696	118813429	4587	2944	566	rs74332127;rs187217942;rs148308118;rs575623;rs12280893;rs61134913;rs11826134;rs11215942;rs145248455;rs4391855;rs200523043;rs2174880;rs13377448;rs12787144;rs490043;rs17119701;rs11215954;rs495033;rs144086077;rs570920454;rs191373712;rs75089239;rs73009150;rs11607627;rs142511874;rs5795038;rs906544;rs4938274;rs138014105;rs79881649;rs190652722;rs1508103;rs79859462;rs75048292;rs7952521;rs55960868;rs88386…	180	rs74332127;rs187217942;rs148308118;rs575623;rs12280893;rs2174880;rs490043;rs17119701;rs191373712;rs73009150;rs5795038;rs138014105;rs1508103;rs7952521;rs883863;rs570690046;rs74873767;rs546257783;rs188249753;rs9794923;rs11216020;rs542629847;rs76376430;rs10891997;rs61904855;rs138583866;rs57982726;rs61904857;rs1240660;11:116495286_TA_T;rs146402479;rs1145183;11:116503806_CT_C;rs74948313;rs519000;rs117…
	199	12:4384844:G:T	rs76895963	12	4384844	6.19e-24	4328521	4384844	2	2	2	rs76895963;rs117233107	1	rs76895963
	200	12:6739497:C:T	rs35104374	12	6739497	2.96e-11	6663087	6739497	88	53	3	rs35104374;rs2886271;12:6734586_CA_C	1	rs35104374
	201	12:11791685:A:G	rs12824533	12	11791685	3.03e-10	11764055	11791685	18	12	2	rs12824533;rs12314175	1	rs12824533
	202	12:20470199:A:G	rs11045171	12	20470199	1.05e-23	20392267	20587192	63	27	4	rs11045171;rs7134375;rs12812995;rs12369443	2	rs11045171;rs12369443
	203	12:21343886:A:G	rs67981690	12	21343886	2.71e-23	21320917	21451395	170	87	9	rs67981690;rs77289848;rs149277824;rs57079430;rs11045866;12:21385671_GAGAA_G;rs34196282;rs4149000;rs2417965	1	rs67981690
	204	12:22777413:A:AG	rs771115929	12	22777413	2.78e-10	22631795	22777844	35	23	1	rs771115929	1	rs771115929
	205	12:26463174:A:G	rs11048457	12	26463174	2.34e-09	26440698	26488182	32	18	1	rs11048457	1	rs11048457
	206	12:34276084:C:G	rs11494834	12	34276084	8.52e-10	33691010	34856670	1364	172	3	rs11494834;rs7397758;rs12367445	2	rs11494834;rs12367445
	207	12:37896288:A:T	rs4002684	12	37896288	1.36e-08	37856814	38884466	1271	13	1	rs4002684	1	rs4002684
	208	12:45985272:G:T	rs73108788	12	45985272	6.33e-10	45979963	46454899	160	55	4	rs73108788;rs7298844;rs247919;rs35763453	2	rs73108788;rs7298844
	209	12:47180008:A:G	rs79295634	12	47180008	2.82e-10	46794011	47222144	308	26	3	rs79295634;rs12306007;12:47114964_GA_G	1	rs79295634
	210	12:54030162:A:G	rs139413460	12	54030162	1.73e-08	53817577	54064667	4	2	1	rs139413460	1	rs139413460
	211	12:54424731:G:T	rs4759319	12	54424731	7.85e-09	54385599	54443741	31	20	1	rs4759319	1	rs4759319
	212	12:56912864:C:T	rs2694917	12	56912864	1.56e-08	56857057	56961932	120	12	3	rs2694917;rs4759251;rs36073309	2	rs2694917;rs36073309
	213	12:57781893:A:G	rs2122982	12	57781893	2.79e-36	57558505	58318167	220	187	19	rs2122982;12:57808269_TAAAAAAAA_T;rs3809114;rs3809113;12:57890864_AAC_A;12:57896488_CA_C;rs11172256;rs11613457;rs3741423;rs78558633;rs11612551;rs112639655;12:57711451_TA_T;rs36014724;rs2228226;rs10876988;rs527850252;rs2242578;rs113364770	3	rs2122982;rs2228226;rs113364770
	214	12:62667727:C:T	rs7296326	12	62667727	5.11e-11	62571546	63033387	229	152	4	rs7296326;rs113439801;rs1982991;rs12299115	1	rs7296326
	215	12:65902265:C:T	rs145775785	12	65902265	4.69e-08	65869436	65902265	2	1	1	rs145775785	1	rs145775785
	216	12:67705947:A:AT	12:67705947_AT_A	12	67705947	1.58e-08	67638704	67782349	222	2	1	12:67705947_AT_A	1	12:67705947_AT_A
	217	12:69756291:A:T	rs548240	12	69756291	1.3e-10	69615090	69794086	200	74	5	rs370574308;rs10878963;rs34098313;rs1585705;rs548240	2	rs370574308;rs548240
	218	12:107209957:A:AT	12:107209957_AT_A	12	107209957	7.94e-17	106970892	107469448	299	206	10	12:107209957_AT_A;rs3837508;rs141279083;rs7305715;rs10861681;rs4964502;rs76601128;rs758403431;rs10626710;rs4964484	1	12:107209957_AT_A
	219	12:109661672:A:G	rs149793040	12	109661672	4.81e-26	108884500	110166373	131	29	5	rs73191116;rs149793040;rs182724639;rs10744776;rs10774644	3	rs73191116;rs149793040;rs10744776
	220	12:112007756:C:T	rs653178	12	112007756	3.05e-08	111826477	112906415	32	4	1	rs653178	1	rs653178
	221	12:122631481:C:T	rs1043771	12	122631481	8.07e-09	122295078	122633919	50	7	4	rs11043221;rs1043763;rs1043771;rs78930926	3	rs11043221;rs1043763;rs1043771
	222	12:124506631:C:T	rs10773049	12	124506631	2.93e-40	123127276	124868778	1355	583	80	rs61955003;rs3104614;rs543005533;12:123427165_CA_C;rs144434664;rs7299398;rs597343;rs579876;rs141961157;rs11060344;rs2292137;rs73230058;12:123553002_TAATA_T;rs140724065;12:123703440_TTTTG_T;rs10773000;rs532140742;rs1790099;12:123697258_CA_C;rs201458438;rs143928387;rs73216963;rs78035324;rs137998108;rs76355371;rs71458832;rs4930731;rs111230654;rs10846560;rs773792668;rs2341779;rs11057390;rs79478560;rs…	18	rs61955003;rs3104614;rs141961157;rs11060344;12:123553002_TAATA_T;rs140724065;12:123697258_CA_C;rs201458438;rs143928387;rs73216963;rs4930731;rs141193534;rs7133378;rs77968302;rs10773049;rs11057457;rs117285912;rs867429
	223	12:125316031:G:T	rs11057839	12	125316031	6.01e-10	125303254	125316743	11	11	1	rs11057839	1	rs11057839
	224	13:25808286:A:C	rs9551188	13	25808286	3.54e-09	25802468	25913798	64	17	2	rs9551188;rs9507500	1	rs9551188
	225	13:30989792:A:C	rs2094711	13	30989792	4e-12	30989792	31043841	71	44	2	rs2094711;rs1928496	1	rs2094711
	226	13:50655989:G:T	rs41284816	13	50655989	2.55e-11	50233692	51193971	183	97	9	rs9535400;rs71082144;rs41284816;rs186989091;rs9568314;rs9568430;rs536338;rs1327645;13:51193971_AACAC_A	5	rs9535400;rs41284816;rs9568430;rs536338;13:51193971_AACAC_A
	227	13:71839454:T:TTTC	13:71839454_TTTC_T	13	71839454	1.09e-08	71803515	71839582	23	2	1	13:71839454_TTTC_T	1	13:71839454_TTTC_T
	228	13:95253131:A:C	rs9561643	13	95253131	2.32e-14	95153167	95288085	227	123	6	rs9561643;rs6492723;rs17181808;rs9561630;rs35792308;rs76683513	1	rs9561643
	229	13:114544024:C:T	rs7140110	13	114544024	1.93e-31	113620769	115061416	547	312	45	rs11259842;rs11616275;rs7330612;rs71437255;rs774459986;rs539076883;rs538381573;rs76090950;rs9577872;rs9604463;rs111044084;rs11843762;rs9604495;rs12869880;13:114536694_CCGGTGTGACAGGT_C;rs765968305;rs749197567;rs536748423;rs187574002;rs7140110;rs34241719;13:114548717_TA_T;rs187053890;rs9604471;rs41284479;rs7323932;rs796504041;rs73579370;rs73579368;rs74841821;rs149014710;rs188946619;rs147850392;rs37…	9	rs11259842;rs76090950;rs9604495;rs187574002;rs7140110;rs796504041;rs569768214;rs143735919;rs375143854
	230	14:53811666:A:G	rs1255334	14	53811666	1.23e-08	53713563	53850018	222	32	1	rs1255334	1	rs1255334
	231	14:64232517:T:TAA	rs774893527	14	64232517	8.22e-16	64227596	64441510	90	33	5	rs774893527;rs543290203;rs112228648;rs11158519;rs71437506	1	rs774893527
	232	14:69290316:C:G	rs7142589	14	69290316	1.18e-09	68974410	69302399	58	18	2	rs11628293;rs7142589	2	rs11628293;rs7142589
	233	14:100705787:G:GCCA	rs765286940	14	100705787	5.46e-10	100428820	100765823	10	8	2	rs765286940;rs34395347	1	rs765286940
	234	15:40397191:C:G	rs34245505	15	40397191	6.14e-10	40387728	40401122	8	8	2	rs34245505;rs5812152	1	rs34245505
	235	15:44027885:C:T	rs139974673	15	44027885	7.41e-101	42092939	45444830	1303	969	103	rs184334219;rs8027283;rs2595939;rs544752362;rs12914539;rs532800789;rs62020665;rs529330569;rs143875230;rs80339483;rs117578063;15:43703277_AT_A;rs139661283;rs28364349;rs778421054;rs568058012;rs550777038;15:43388372_CT_C;rs8023508;15:43403057_GT_G;rs566307350;15:43618232_ATTTTTTTTTTTT_A;rs745916761;rs8030169;rs62019360;rs187480790;15:43457930_CA_C;15:44011204_CAGAG_C;rs532944160;rs544809743;rs557315…	26	rs184334219;rs778421054;rs568058012;15:43388372_CT_C;15:43403057_GT_G;rs62019360;rs187480790;rs544809743;rs557315234;rs573667796;rs145249471;rs778066942;15:43840750_GT_G;rs570545960;rs143015523;rs527873387;rs563948138;rs139974673;rs190359886;rs571422951;rs35486163;rs5812260;rs574347444;rs534381600;rs191333644;rs559283832
	236	15:51921464:T:TGC	15:51921464_TGC_T	15	51921464	1.9e-09	51709536	52173137	312	240	3	15:51921464_TGC_T;rs138911097;rs138911097	1	15:51921464_TGC_T
	237	15:58723426:A:G	rs1077835	15	58723426	2.51e-85	56812111	59794352	250	196	47	rs58038553;rs10162642;rs1123294;rs145347194;rs4775039;rs11858759;rs11853674;rs62000868;rs2043085;15:58682029_TGAA_T;rs34718390;rs174418;rs397923;rs12708454;rs723967;rs13329672;rs12438999;rs11071380;rs11857380;rs8026082;rs792902;rs515081;rs375372;rs200743386;rs10152355;rs12908474;rs8042174;rs75663614;rs74019428;rs75127556;rs118078695;rs62000866;rs1077835;rs6494005;rs11632618;rs72740877;rs261341;rs…	14	rs58038553;rs145347194;rs2043085;rs8042174;rs118078695;rs62000866;rs1077835;rs17269250;rs111323584;rs35138338;rs79787170;rs121912502;rs113298164;15:59154758_CA_C
	238	15:61960302:A:T	rs12440800	15	61960302	6.09e-14	61913884	61977867	50	45	3	rs12440800;rs2249682;rs2249312	1	rs12440800
	239	15:63793238:G:T	rs11635675	15	63793238	1.89e-33	63329128	64186370	838	506	32	rs4775614;rs72743297;rs11857703;rs7177692;15:63394488_GTTGT_G;15:63406998_CT_C;rs12908992;rs34806615;rs3803499;rs55719615;15:63344729_AAAG_A;15:63417160_GA_G;rs7172250;rs11635675;rs6494407;rs200651966;rs62012766;rs11630290;rs113752258;rs4267257;rs35630917;rs62023082;rs28420376;15:63750033_ATT_A;rs55956848;rs11071754;15:63789443_AT_A;rs17184382;rs72752941;rs72752943;15:64109339_TAA_T;rs12594100	5	rs4775614;15:63417160_GA_G;rs7172250;rs11635675;rs72752941
	240	15:65029956:A:G	rs10162671	15	65029956	9.85e-09	64685537	65095698	17	1	1	rs10162671	1	rs10162671
	241	15:66884975:C:T	rs4776304	15	66884975	8.15e-12	66861514	66884987	53	23	6	rs4776304;rs4776305;rs62013361;rs137902086;rs10431766;rs10431767	1	rs4776304
	242	15:73618238:C:T	rs3826043	15	73618238	8.29e-09	73257725	73673079	66	8	3	rs3826043;15:73322940_AT_A;rs2247424	2	rs3826043;rs2247424
	243	15:102068658:A:G	rs1037117	15	102068658	1.79e-17	101895928	102070619	61	42	3	rs4965833;rs1037117;rs4965894	2	rs4965833;rs1037117
	244	16:950007:C:T	rs12924608	16	950007	3.27e-11	949766	1034954	258	227	10	rs12924608;rs12924916;rs73497290;rs76536279;rs73499222;rs35344081;rs112638341;rs75991664;rs72769435;rs116924061	2	rs12924608;rs116924061
	245	16:2470720:C:G	rs11866534	16	2470720	2.42e-10	2431804	2506130	178	137	2	rs11866534;rs559096205	1	rs11866534
	246	16:4488191:A:G	rs28577186	16	4488191	1.93e-14	4447771	4677607	306	191	10	rs28577186;rs66717543;rs561161697;rs530191533;rs4786499;rs4786502;rs12932172;rs117172778;16:4663007_CCTGGGTGCCAG_C;rs1619528	1	rs28577186
	247	16:11792700:A:C	rs933574	16	11792700	1.31e-09	11764082	11908357	112	31	2	rs933574;16:11908357_AT_A	2	rs933574;16:11908357_AT_A
	248	16:15150505:A:C	rs12928099	16	15150505	1.16e-35	14483993	16214349	474	396	72	rs10048117;rs72787676;16:14647113_TAA_T;rs199782954;rs3867518;rs147627332;rs7500839;rs11075248;rs9888789;rs153805;16:15054455_GT_G;rs8057053;16:15106708_TA_T;16:15108063_CA_C;rs6498540;rs562837772;rs6498525;16:15073154_GT_G;rs9928601;rs4262938;rs8059755;rs6416662;rs8045034;rs62039478;rs3198697;rs34955778;rs755903303;rs35512524;16:15057016_TAA_T;rs72789530;rs28545123;rs5816114;rs6498536;rs7195873;…	10	rs10048117;rs7500839;16:15106708_TA_T;rs4262938;rs8059755;rs533355407;rs12928099;rs539803526;rs75116129;rs766485929
	249	16:29994922:C:T	rs3814883	16	29994922	8.11e-13	29904221	30146257	171	146	5	rs3814883;rs12932403;rs528176979;rs77070948;rs111248569	2	rs3814883;rs77070948
	250	16:31054040:C:G	rs2288004	16	31054040	3.89e-12	30916233	31149142	77	64	2	rs2288004;rs2884737	1	rs2288004
	251	16:56993886:A:G	rs821840	16	56993886	2.68e-52	56744231	57018856	82	66	17	rs11640954;rs12448528;rs36229786;rs12720918;rs12720926;rs118146573;rs9926440;rs117427818;rs9989419;rs821840;rs4783961;rs768356707;rs12923459;rs12720922;rs11076176;rs56208677;rs1800777	6	rs11640954;rs12448528;rs821840;rs12720922;rs56208677;rs1800777
	252	16:69750849:C:T	rs2917677	16	69750849	1.25e-16	69141138	70687185	664	247	15	rs17703104;rs2917677;rs35246448;16:69820040_CT_C;rs575466932;16:69904201_CT_C;16:69942608_AG_A;16:69949939_CA_C;rs8047818;rs8049676;16:69668926_GTT_G;rs142339190;rs754516979;rs3206834;rs77194050	5	rs17703104;rs2917677;rs754516979;rs3206834;rs77194050
	253	16:72075593:A:T	rs12924886	16	72075593	2.87e-27	71525208	72912880	200	148	20	rs35063109;rs71391424;rs35800852;rs12931964;rs34270657;rs34682685;rs12924886;rs111742588;rs9927157;rs12934528;rs177038;rs35449889;rs17679693;rs7202724;rs9302635;16:72163920_AT_A;rs7191623;rs16970707;rs11648622;rs8044476	5	rs35063109;rs12924886;rs9302635;rs11648622;rs8044476
	254	16:79754433:T:TA	16:79754433_TA_T	16	79754433	9.22e-09	79696939	79756197	102	29	1	16:79754433_TA_T	1	16:79754433_TA_T
	255	16:81534790:C:T	rs2925979	16	81534790	1.92e-44	81449060	81616668	147	100	17	rs2550733;rs9926618;rs2927320;rs2927305;rs566664316;rs2925999;rs74986809;rs2966090;rs77700579;rs1563654;rs2925979;rs2927307;rs2966100;rs371999609;16:81526169_TGGGCCTTGCTAGCAGGGCC_T;rs59164848;rs2966117	4	rs2550733;rs566664316;rs2925979;rs59164848
	256	16:85150163:A:G	rs79311290	16	85150163	3.91e-10	85150163	85279573	44	18	3	rs79311290;rs12595970;rs62050672	2	rs79311290;rs12595970
	257	16:88004092:A:G	rs12926107	16	88004092	6.41e-10	87984046	88117987	143	114	2	rs12926107;rs3936121	1	rs12926107
	258	17:1618363:C:T	rs11078597	17	1618363	6.69e-12	1618262	1655605	48	48	3	rs11078597;rs12150338;17:1651596_TAA_T	1	rs11078597
	259	17:4692640:G:T	rs79202680	17	4692640	1.99e-14	4549802	4976240	34	25	8	rs34009049;rs2304969;rs75679663;rs79202680;rs181807530;rs185900616;rs193042029;rs545802059	3	rs34009049;rs2304969;rs79202680
	260	17:7069412:A:G	rs186021206	17	7069412	6.38e-15	6989296	7665523	44	29	12	rs186021206;rs200489612;rs553757898;rs146261845;rs58574748;rs149526962;rs75900691;rs3867595;rs9894946;rs1642785;rs11870307;rs1642764	4	rs186021206;rs58574748;rs149526962;rs9894946
	261	17:17484654:C:T	rs7224725	17	17484654	6.7e-19	17262582	19015374	297	151	10	rs56157833;rs7224725;rs113498557;rs4925057;17:17664564_CT_C;rs11653007;rs59387776;rs8075019;rs551447328;rs147810241	4	rs56157833;rs7224725;rs551447328;rs147810241
	262	17:26694861:A:G	rs704	17	26694861	2.24e-09	26572852	26733698	46	3	2	rs704;rs34626243	1	rs704
	263	17:41926126:C:T	rs72836561	17	41926126	3.6e-120	40394960	43208119	822	441	93	17:41159864_TTA_T;rs527441808;rs113905686;rs537283075;rs12937081;rs76189032;rs56017239;rs35164264;rs8066100;rs7218590;rs4239151;rs376160012;rs777681528;rs749410065;17:41339903_CT_C;rs781869665;17:41530674_AG_A;rs5820495;rs77652486;rs117380643;rs149474524;17:41914714_AC_A;rs147438979;rs74961184;rs146680253;rs185488215;rs558261769;rs148569666;rs142799204;rs566430451;rs564298651;rs1877632;17:4191669…	28	17:41159864_TTA_T;rs527441808;rs113905686;rs8066100;17:41530674_AG_A;rs77652486;rs558261769;rs142799204;rs566430451;rs1877632;rs851058;rs577941942;rs543583244;rs72836561;rs780965626;rs35613181;rs552316287;17:41990376_TAAAC_T;rs72836588;rs112193880;rs566947598;rs426852;rs55814322;rs565442391;rs74456742;rs558266052;rs45445495;rs112162280
	264	17:46197755:A:G	rs10775406	17	46197755	8.41e-15	45949338	46663861	372	195	12	rs10775406;rs58848624;rs56322708;rs59934550;rs12603115;rs16953382;rs11650182;rs56102744;17:46151186_CAAA_C;rs370062856;rs74631399;rs11658253	2	rs10775406;rs74631399
	265	17:47407071:A:C	rs12185242	17	47407071	1.54e-19	46957696	47515176	453	310	13	rs796291474;17:47241862_ATT_A;rs77338752;rs11655704;rs5820760;rs12185242;rs35406341;rs55884060;rs12953014;rs10667251;rs4987082;rs12601665;17:47358034_TA_T	4	rs796291474;17:47241862_ATT_A;rs77338752;rs12185242
	266	17:48624523:A:C	rs9890200	17	48624523	3.24e-10	48624523	48642492	20	5	2	rs9890200;rs62059718	1	rs9890200
	267	17:57925487:G:GTT	17:57925487_GTT_G	17	57925487	1.69e-10	57696251	58052162	256	123	3	rs35364360;rs4257266;17:57925487_GTT_G	2	rs35364360;17:57925487_GTT_G
	268	17:64210580:A:C	rs1801689	17	64210580	2.52e-26	63733954	64378442	155	46	10	rs35971829;rs143928142;rs138634592;rs142318649;rs9906319;17:64230619_CA_C;rs1801689;17:64378442_CAG_C;rs148849859;rs139060482	4	rs35971829;rs143928142;rs9906319;rs1801689
	269	17:65854807:A:G	rs62084237	17	65854807	4.94e-20	65764164	66098154	436	400	11	rs62084237;rs72845278;rs4468667;rs60626066;17:65983366_CA_C;rs78794747;rs75756883;rs75756883;rs782612962;17:66065638_AT_A;rs72631329	1	rs62084237
	270	17:66823805:A:G	rs112001035	17	66823805	3.83e-08	66823805	67218197	181	3	2	rs112001035;rs9303012	2	rs112001035;rs9303012
	271	17:68465984:C:CT	17:68465984_CT_C	17	68465984	4.43e-09	68419387	68511145	53	24	1	17:68465984_CT_C	1	17:68465984_CT_C
	272	17:73315397:T:TAA	17:73315397_TAA_T	17	73315397	1.96e-09	73304710	73408819	68	21	1	17:73315397_TAA_T	1	17:73315397_TAA_T
	273	17:74281391:C:T	rs77244849	17	74281391	8.79e-13	74207943	74303832	102	71	2	rs8071172;rs77244849	2	rs8071172;rs77244849
	274	17:76406170:C:T	rs4969145	17	76406170	2.94e-17	76361175	76423599	106	81	7	rs4969145;rs112012087;rs12942811;rs12150161;rs75371359;rs113763937;rs4969184	1	rs4969145
	275	18:289209:C:T	rs6506033	18	289209	1.25e-11	36726	294906	101	19	4	18:174609_CT_C;rs201191543;rs6506033;rs117691232	2	18:174609_CT_C;rs6506033
	276	18:2846812:A:T	rs11664106	18	2846812	9.81e-10	2846499	2846812	2	1	1	rs11664106	1	rs11664106
	277	18:19911690:A:G	rs867939	18	19911690	2.35e-08	19848836	19913064	83	7	1	rs867939	1	rs867939
	278	18:21102840:C:CTGGG	rs563297725	18	21102840	2.06e-14	20981099	21200467	165	83	5	rs563297725;18:21151617_CAA_C;rs2981422;18:21026988_CAAAAAAAAA_C;rs7231186	1	rs563297725
	279	18:56118358:C:T	rs41292412	18	56118358	4.02e-11	56089858	56118358	2	2	1	rs41292412	1	rs41292412
	280	18:57858829:C:T	rs8089364	18	57858829	2.31e-11	57730096	57920877	203	125	4	rs8089364;rs68033110;rs145951492;rs9954728	1	rs8089364
	281	18:60845884:C:T	rs12454712	18	60845884	3.92e-09	60845884	60845884	1	1	1	rs12454712	1	rs12454712
	282	19:4149051:G:T	rs350883	19	4149051	1.57e-14	4100427	4189513	67	58	7	rs564673420;rs777966216;rs350883;rs34277649;19:4161627_AAGGT_A;19:4135520_TA_T;19:4148422_CTTTTTT_C	2	rs564673420;rs350883
	283	19:4965404:C:T	rs34232444	19	4965404	3.1e-10	4944555	5028094	31	21	2	rs34232444;rs263067	1	rs34232444
	284	19:8429323:A:G	rs116843064	19	8429323	7.91e-192	7125518	12283061	714	378	65	rs4804833;rs747228804;rs12461374;rs483808;rs576593159;rs117000967;rs147441807;rs186705551;rs117277540;19:8336373_AGGAAGGGAAGG_A;rs116846441;rs547387498;rs35390907;rs4044548;rs201974174;rs560244481;rs2009733;rs4804302;rs117760119;rs2972574;rs182409576;rs111500536;19:8471954_GT_G;rs6603071;rs117188729;rs7254886;rs116843064;rs143127256;rs77123454;19:8596372_ACAG_A;rs146439891;rs2967614;rs754671;rs22…	23	rs4804833;rs576593159;rs547387498;rs4044548;rs182409576;rs111500536;rs116843064;rs2967614;rs12976739;rs533564843;19:8539598_CT_C;19:8546881_CAG_C;rs565435279;rs4804311;rs74178110;rs527506514;rs553356510;rs149788261;rs138611280;rs12972345;rs202054440;rs2278426;rs145464906
	285	19:19379549:C:T	rs58542926	19	19379549	8.45e-159	18359408	21030036	821	606	88	rs116962777;rs150511259;rs145561518;rs144787624;rs192056892;rs12459686;rs3761081;rs8100140;rs12610057;rs8105984;rs12978533;rs11085256;rs10409380;rs2238672;19:19302300_CA_C;rs34298424;rs571601579;rs117482399;rs77653002;rs200744015;rs200149999;rs2074551;19:19450254_CA_C;rs2965185;rs71338325;rs7249692;rs111503239;rs8104983;rs568980802;rs58542926;rs35431065;rs8100204;rs73001020;19:19438110_GTATT_G;19…	25	rs116962777;rs192056892;rs12459686;rs10409380;rs34298424;rs571601579;rs200149999;rs58542926;rs202188864;rs144821371;rs188247550;rs543667961;rs747862826;rs548311946;rs117970794;rs750502338;rs143859413;rs191030415;rs533864452;rs759040171;rs7247433;rs11668053;rs190050765;rs79391487;rs186327462
	286	19:33894846:C:T	rs10422861	19	33894846	4.16e-19	33727882	34024433	333	183	21	rs2081048;rs10405944;rs41355649;rs73035067;rs56361048;rs17760952;rs56399002;rs12610925;rs10775578;rs10422861;rs755941279;rs67527887;rs10410805;rs748891192;19:33958062_CAA_C;rs28483178;rs7250175;rs2547227;19:34019403_GAC_G;rs1469084;rs7247349	4	rs2081048;rs41355649;rs56361048;rs10422861
	287	19:35551428:A:C	rs58895965	19	35551428	2.46e-21	35537706	35569379	62	47	6	rs58895965;rs8104768;rs41523449;rs1672992;19:35555053_TCAGCAGG_T;rs2305744	2	rs58895965;rs1672992
	288	19:36028980:A:AAT	19:36028980_AAT_A	19	36028980	1.55e-08	36019522	36046888	15	10	1	19:36028980_AAT_A	1	19:36028980_AAT_A
	289	19:38950393:A:G	rs73930587	19	38950393	2.21e-08	38936277	38953244	8	4	1	rs73930587	1	rs73930587
	290	19:41754430:A:G	rs35538872	19	41754430	9.95e-12	41031421	41969706	30	19	3	19:41742691_GA_G;rs35538872;rs182183739	2	19:41742691_GA_G;rs35538872
	291	19:45416741:C:T	rs438811	19	45416741	1.18e-282	43416968	46906250	927	477	158	rs558152372;rs141226346;rs151161674;rs62120566;rs56210316;rs77213073;rs41290102;rs150639620;rs10401176;rs62117206;rs62117160;rs187360976;19:45276590_GTTA_G;rs112450640;19:45303122_AAAAG_A;rs73048351;rs200046586;rs543317017;rs2889414;rs567941763;rs79429216;rs74359223;rs28399607;rs140824606;rs528070791;rs142092405;rs138607350;rs552796536;rs766396778;rs28399635;19:45328407_GAC_G;rs1985096;rs75163441…	55	rs558152372;rs151161674;rs77213073;rs10401176;rs187360976;19:45276590_GTTA_G;rs543317017;rs567941763;rs28399607;rs528070791;rs766396778;19:45355692_GT_G;rs4803765;rs12981809;19:45369564_AG_A;rs558516697;19:45376044_GTATTTAT_G;rs545591310;rs41290120;rs562961456;rs283814;rs111784051;19:45402389_CA_C;rs35568738;rs769451;rs367866106;19:45412922_AC_A;rs438811;rs376127005;rs374095935;rs539667984;rs1064…
	292	19:48361924:C:T	rs62128824	19	48361924	6.42e-11	48332914	48466456	125	92	2	rs62128824;rs2386994	1	rs62128824
	293	19:49259529:A:G	rs838133	19	49259529	7.6e-29	49103447	49334991	212	173	28	rs148002313;rs41308762;rs838133;rs35650232;19:49262381_AAAAT_A;rs2081194;rs837629;19:49270315_CT_C;rs62132803;rs4801774;rs4802503;19:49301882_CCTTT_C;rs368654;rs112593985;rs375432840;rs368565;rs35106244;rs2432132;rs2638281;rs202155306;rs78736419;rs4002471;rs281385;rs281407;rs11667321;rs12327653;rs838137;rs62132810	3	rs148002313;rs838133;rs62132810
	294	19:50016759:C:T	rs142385484	19	50016759	7.95e-19	49970793	50138023	201	58	6	rs142385484;rs35279796;rs62128073;rs10417980;rs111981233;rs111476047	2	rs142385484;rs10417980
	295	19:56091475:A:G	rs12610512	19	56091475	4.27e-18	56076834	56181408	63	44	7	rs12610512;rs532945680;rs12610709;rs10403432;rs34318926;rs150058078;rs12151142	1	rs12610512
	296	19:57488423:C:T	rs8102873	19	57488423	1.19e-10	57480893	57488423	11	5	1	rs8102873	1	rs8102873
	297	20:571467:A:C	rs144033177	20	571467	1.09e-09	569164	571467	2	2	1	rs144033177	1	rs144033177
	298	20:31353785:A:G	rs6058874	20	31353785	4.28e-09	31329704	31420757	121	25	1	rs6058874	1	rs6058874
	299	20:32188142:C:T	rs149142833	20	32188142	4.14e-09	31966698	32358788	18	4	1	rs149142833	1	rs149142833
	300	20:34118049:A:AATTATT	rs150122702	20	34118049	2.38e-08	34037703	34190077	61	2	2	rs150122702;rs551270728	1	rs150122702
	301	20:38569980:A:C	rs2870132	20	38569980	5.06e-09	38490795	38570656	18	7	1	rs2870132	1	rs2870132
	302	20:39179822:C:G	rs1883711	20	39179822	2.87e-23	39086995	39326151	118	62	11	rs6029125;rs56298400;rs539633088;rs1883711;rs74698119;rs146496844;rs191919029;rs6102034;20:39143988_ATATCCCCTCAGAGATACATCTCCTCATG_A;rs151290120;rs926664	4	rs6029125;rs1883711;rs6102034;rs926664
	303	20:39822353:G:GT	20:39822353_GT_G	20	39822353	4.61e-11	39656342	39979940	174	49	4	20:39822353_GT_G;rs4812492;rs113620175;rs16985665	1	20:39822353_GT_G
	304	20:44551855:C:T	rs6073958	20	44551855	4.61e-108	43733785	45606853	1488	1111	88	rs3091445;20:44052343_CT_C;rs5841590;rs3746592;rs78035249;rs6094142;rs1016496;rs6032213;rs368936502;rs4402827;20:44177279_CCTTTCCTTTCTTTTCTTTTCTTTTCTTTT_C;rs11482112;rs2206449;rs6032408;rs35706549;rs73122720;rs980984;rs232283;rs2200586;rs370994713;rs2029229;20:44403581_CAA_C;rs6104348;rs3848711;rs556074291;rs8116218;rs10639182;rs11484230;rs56324610;rs13040315;20:44140471_CT_C;rs41304411;20:443173…	22	rs3091445;rs3746592;rs6094142;rs368936502;rs980984;rs142173900;rs538978364;rs11086985;rs11569671;20:44536206_CACA_C;rs148773337;rs6073958;rs62213343;20:44560714_CA_C;rs143491521;rs12373874;rs547504886;rs147136280;rs146465778;rs75838841;rs1412957;rs11471522
	305	20:51235613:A:G	rs6068280	20	51235613	4.83e-08	51156147	51264331	215	1	1	rs6068280	1	rs6068280
	306	20:56136954:C:G	rs2236744	20	56136954	9.04e-15	56080493	56148376	104	71	9	rs138287638;rs2865390;rs17411842;20:56127341_AT_A;rs2070755;rs2236744;rs2235826;rs6025606;rs6099669	2	rs138287638;rs2236744
	307	20:62711459:C:T	rs8126001	20	62711459	1.48e-14	62692060	62761699	40	21	5	rs8126001;rs6122051;rs6010717;rs4337532;rs6122049	1	rs8126001
	308	21:40644170:C:T	rs8134638	21	40644170	2.62e-11	40512918	40839184	478	379	8	rs8134638;rs10427502;rs7282582;21:40701779_CT_C;rs545020372;rs6517522;rs147412694;rs73367976	2	rs8134638;rs147412694
	309	22:24399364:C:G	rs9608229	22	24399364	1.28e-10	24241101	24403541	183	81	2	rs9608229;rs6003988	1	rs9608229
	310	22:28807625:C:T	rs134551	22	28807625	9.45e-09	28553180	29131788	95	6	1	rs134551	1	rs134551
	311	22:36042986:C:T	rs9610329	22	36042986	1.87e-09	36029739	36042986	12	2	1	rs9610329	1	rs9610329
	312	22:38577515:A:G	rs2277844	22	38577515	3.51e-26	38505347	39152412	598	538	21	rs2277844;rs532277613;22:38593461_AT_A;rs4821766;rs35294578;rs11089862;rs368900437;rs113805025;rs5750541;rs3788533;rs2012725;rs549274205;rs75520567;rs138458;rs141719568;22:38973765_AT_A;rs71197122;22:39017354_C_CA;rs376674654;rs4820346;rs2071887	3	rs2277844;rs75520567;rs138458
	313	22:46619419:A:G	rs6008191	22	46619419	9.62e-14	46586981	46809802	344	199	7	rs6008191;rs1807600;rs9626823;rs6008749;rs4253706;22:46601416_CATATATATATATATATATATAT_C;22:46603568_ATTATTATTTTTTTTTTTT_A	1	rs6008191
	314	22:50067994:G:T	rs1807675	22	50067994	1.1e-09	49988574	50069539	46	8	1	rs1807675	1	rs1807675
	315	22:50657112:C:T	rs11912397	22	50657112	1.17e-08	50618278	50679436	22	10	1	rs11912397	1	rs11912397
