# Supplementary material for: Genome-wide discovery for diabetes-dependent triglycerides-associated loci
Source: PLoS One. 2022 Oct 21;17(10):e0275934. doi: 10.1371/journal.pone.0275934 (PMC9586367; doi:10.1371/journal.pone.0275934)
Supplement: S2 Table — The r2 of the clumped variant with the lead SNP and their respective summary data are documented. Each clumped SNP was additionally used to carry out conational analysis with the lead SNP interaction model and the summary statistics are documented. (XLSX) [file pone.0275934.s008.xlsx]

## Sheet: S2 Table
Supplementary Table 2: List of variants identified after clumping the 478 SNPs in the chromosome 6 loci. The r2 of the clumped variant with the lead SNP and their respective summary data are documented. Each clumped SNP was additionally used to carry out conational analysis with the lead SNP interaction model and the summary statistics are documented.
Clumped Variants	r2 with rs9274619	Metal Het P-value	SNP*T2D Beta	SNP*T2D P-value	SNP*T2D SE	rs9274619*T2D + SNP Beta	rs9274619*T2D + SNP P-value	rs9274619*T2D + SNP SE
rs3957148	0.9473	6.497e-14	-0.0510459	3.66681e-10	0.00814424	-0.0626658	1.8767e-11	0.00933151
rs9275638	0.4972	1.35e-11	-0.0443296	4.47754e-09	0.00755751	-0.0630065	1.52648e-11	0.00934046
rs9275493	not in 1000G reference panel	6.584e-13	-0.0423979	3.4382e-08	0.00768408	-0.0597832	2.99063e-10	0.00949025
rs9275494	not in 1000G reference panel	5.808e-11	-0.0326243	4.06811e-08	0.00594469	-0.0625699	2.0901e-11	0.00933911
rs1766	0.1095	2.416e-08	-0.0228094	9.12089e-06	5.14062	-0.063285	1.27947e-11	0.00934629
rs9273367	0.3242	1.248e-08	-0.0237816	1.53604e-05	0.00550054	-0.063461	1.11711e-11	0.00934522
rs560530	0.4188	1.943e-09	-0.0254405	5.97111e-05	0.00633795	-0.0631103	1.5285e-11	0.00935611
rs1391373	0.2109	2.036e-08	-0.0177374	0.000940863	0.00536252	-0.0627574	1.7997e-11	0.00933667
