# Supplementary material for: Genome-wide discovery for diabetes-dependent triglycerides-associated loci
Source: PLoS One. 2022 Oct 21;17(10):e0275934. doi: 10.1371/journal.pone.0275934 (PMC9586367; doi:10.1371/journal.pone.0275934)
Supplement: S3 Table — Summary statistics from linear regression model where rs9274619:A interacting with T2D is documented for log(TG) as outcome for the 3 lipids including LDL-C, HDL-C and TC. HLA-DQB1/DQA2 is enriched only in T2D and not in non-T2D. HLD-C–High-Density Lipoprotein Cholesterol; LDL-C–Low-Density Lipoprotein Cholesterol; T2D –Type 2 Diabetes; TG–Triglycerides; TC–Total Cholesterol. (XLSX) [file pone.0275934.s009.xlsx]

## Sheet: S3 Table
Supplementary Table 3: Summary statistics of lead SNP with lipids. Summary statistics from linear regression model where rs9274619:A interacting with T2D is documented for log(TG) as outcome for the 3 lipids including LDL-C, HDL-C and TC. HLA-DQB1/DQA2 is enriched only in T2D and not in non-T2D. HLD-C – High-Density Lipoprotein Cholesterol; LDL-C – Low-Density Lipoprotein Cholesterol; T2D – Type …
Lipids	Interaction-Beta	Standard Error	Interaction P-value
LDL-C	-2.06446	0.601225	0.000595341
HDL-C	1.46549	0.264158	2.89467e-08
TC	-1.42304	0.761564	0.0616826
