# Supplementary material for: Genome-wide discovery for diabetes-dependent triglycerides-associated loci
Source: PLoS One. 2022 Oct 21;17(10):e0275934. doi: 10.1371/journal.pone.0275934 (PMC9586367; doi:10.1371/journal.pone.0275934)
Supplement: S4 Table — PoPS enrichment scores for the top100 genes from T2D and nonT2D GWAS summary statistics. The Genes are ordered based on PoPS scores within each strata. T2D –Type 2 Diabetes. (XLSX) [file pone.0275934.s010.xlsx]

## Sheet: S4 Table
Supplementary Table 4: Gene prioritization scores. PoPS enrichment scores for the top100 genes from T2D and nonT2D GWAS summary statistics. The Genes are ordered based on PoPS scores within each strata. T2D – Type 2 Diabetes.
Top 100 prioritized genes from T2D GWAS			Top 100 prioritized genes from Non-T2D GWAS
Ensembel Ids	Gene Names	PoPS scores	Ensembel Ids	Gene Names	PoPS scores
ENSG00000150991	UBC	10.035	ENSG00000150991	UBC	3.37807
ENSG00000130203	APOE	6.92665	ENSG00000130203	APOE	3.34896
ENSG00000175445	LPL	5.4653	ENSG00000158874	APOA2	2.62908
ENSG00000118137	APOA1	3.25389	ENSG00000084674	APOB	2.20422
ENSG00000110245	APOC3	3.2027	ENSG00000118137	APOA1	2.00004
ENSG00000158874	APOA2	3.03468	ENSG00000025434	NR1H3	1.96027
ENSG00000017427	IGF1	2.38175	ENSG00000073060	SCARB1	1.92214
ENSG00000110243	APOA5	2.34373	ENSG00000165029	ABCA1	1.80246
ENSG00000167772	ANGPTL4	2.32785	ENSG00000110245	APOC3	1.70783
ENSG00000049130	KITLG	2.03255	ENSG00000186350	RXRA	1.67603
ENSG00000130208	APOC1	1.97901	ENSG00000142208	AKT1	1.65445
ENSG00000084674	APOB	1.97296	ENSG00000175445	LPL	1.61759
ENSG00000179344	HLA-DQB1	1.85106	ENSG00000019582	CD74	1.59489
ENSG00000019582	CD74	1.84971	ENSG00000130164	LDLR	1.57867
ENSG00000130164	LDLR	1.83907	ENSG00000135218	CD36	1.55813
ENSG00000091583	APOH	1.78918	ENSG00000132170	PPARG	1.55391
ENSG00000108840	HDAC5	1.74707	ENSG00000171105	INSR	1.54868
ENSG00000197122	SRC	1.69014	ENSG00000131408	NR1H2	1.48313
ENSG00000025434	NR1H3	1.68407	ENSG00000186951	PPARA	1.48226
ENSG00000186350	RXRA	1.64427	ENSG00000100393	EP300	1.4685
ENSG00000007372	PAX6	1.59081	ENSG00000213398	LCAT	1.4307
ENSG00000129757	CDKN1C	1.48468	ENSG00000141510	TP53	1.41877
ENSG00000176884	GRIN1	1.48046	ENSG00000204444	APOM	1.37088
ENSG00000122862	SRGN	1.44739	ENSG00000130208	APOC1	1.34615
ENSG00000072062	PRKACA	1.44721	ENSG00000160179	ABCG1	1.33785
ENSG00000068024	HDAC4	1.44641	ENSG00000169047	IRS1	1.33631
ENSG00000132383	RPA1	1.42388	ENSG00000101076	HNF4A	1.32041
ENSG00000196735	HLA-DQA1	1.42369	ENSG00000141027	NCOR1	1.31927
ENSG00000048052	HDAC9	1.39956	ENSG00000005339	CREBBP	1.26106
ENSG00000173039	RELA	1.39701	ENSG00000123384	LRP1	1.22633
ENSG00000204444	APOM	1.39229	ENSG00000017427	IGF1	1.21977
ENSG00000116030	SUMO1	1.37307	ENSG00000110243	APOA5	1.21312
ENSG00000163586	FABP1	1.36192	ENSG00000166035	LIPC	1.20261
ENSG00000131981	LGALS3	1.34766	ENSG00000126351	THRA	1.19729
ENSG00000112175	BMP5	1.33895	ENSG00000099250	NRP1	1.19258
ENSG00000110092	CCND1	1.30274	ENSG00000009950	MLXIPL	1.1689
ENSG00000123243	ITIH5	1.29568	ENSG00000168036	CTNNB1	1.16159
ENSG00000091831	ESR1	1.29563	ENSG00000112715	VEGFA	1.15781
ENSG00000010810	FYN	1.28577	ENSG00000177885	GRB2	1.15023
ENSG00000054598	FOXC1	1.28491	ENSG00000177606	JUN	1.13283
ENSG00000100979	PLTP	1.28485	ENSG00000112964	GHR	1.09861
ENSG00000092820	EZR	1.27874	ENSG00000171862	PTEN	1.09518
ENSG00000100311	PDGFB	1.26773	ENSG00000135744	AGT	1.05079
ENSG00000152518	ZFP36L2	1.24635	ENSG00000100030	MAPK1	1.04395
ENSG00000120899	PTK2B	1.24515	ENSG00000124151	NCOA3	1.03992
ENSG00000074276	CDHR2	1.24162	ENSG00000072310	SREBF1	1.033
ENSG00000105699	LSR	1.22789	ENSG00000112033	PPARD	1.02058
ENSG00000128283	CDC42EP1	1.22252	ENSG00000142798	HSPG2	1.02014
ENSG00000158882	TOMM40L	1.22141	ENSG00000177666	PNPLA2	1.01931
ENSG00000153563	CD8A	1.21299	ENSG00000196498	NCOR2	1.01548
ENSG00000184254	ALDH1A3	1.21094	ENSG00000120738	EGR1	1.01533
ENSG00000111679	PTPN6	1.20497	ENSG00000111642	CHD4	1.00613
ENSG00000105707	HPN	1.19466	ENSG00000100644	HIF1A	1.00368
ENSG00000179604	CDC42EP4	1.18073	ENSG00000091831	ESR1	1.00296
ENSG00000166278	C2	1.17562	ENSG00000197122	SRC	0.999013
ENSG00000196419	XRCC6	1.17478	ENSG00000170606	HSPA4	0.996592
ENSG00000130592	LSP1	1.17197	ENSG00000254647	INS	0.995897
ENSG00000196126	HLA-DRB1	1.16479	ENSG00000139687	RB1	0.994997
ENSG00000099250	NRP1	1.16418	ENSG00000170312	CDK1	0.989797
ENSG00000123384	LRP1	1.16179	ENSG00000075624	ACTB	0.984669
ENSG00000142347	MYO1F	1.15658	ENSG00000173039	RELA	0.984132
ENSG00000105486	LIG1	1.15011	ENSG00000160691	SHC1	0.980951
ENSG00000132646	PCNA	1.14705	ENSG00000131759	RARA	0.978922
ENSG00000204257	HLA-DMA	1.14525	ENSG00000082701	GSK3B	0.976371
ENSG00000171056	SOX7	1.14025	ENSG00000171132	PRKCE	0.973998
ENSG00000163956	LRPAP1	1.14021	ENSG00000138823	MTTP	0.973802
ENSG00000125845	BMP2	1.13529	ENSG00000146648	EGFR	0.971456
ENSG00000130204	TOMM40	1.13262	ENSG00000134324	LPIN1	0.969742
ENSG00000184500	PROS1	1.13127	ENSG00000171791	BCL2	0.955041
ENSG00000125730	C3	1.12421	ENSG00000154229	PRKCA	0.944286
ENSG00000187098	MITF	1.10542	ENSG00000081189	MEF2C	0.931949
ENSG00000174721	FGFBP3	1.09966	ENSG00000181722	ZBTB20	0.931779
ENSG00000106546	AHR	1.09959	ENSG00000061273	HDAC7	0.929601
ENSG00000115468	EFHD1	1.0979	ENSG00000111679	PTPN6	0.91981
ENSG00000188486	H2AFX	1.09701	ENSG00000125686	MED1	0.905242
ENSG00000140287	HDC	1.09609	ENSG00000105221	AKT2	0.887446
ENSG00000149131	SERPING1	1.09446	ENSG00000168610	STAT3	0.885464
ENSG00000156453	PCDH1	1.09291	ENSG00000110047	EHD1	0.883881
ENSG00000118985	ELL2	1.08959	ENSG00000127616	SMARCA4	0.882734
ENSG00000116044	NFE2L2	1.08953	ENSG00000102882	MAPK3	0.882609
ENSG00000198848	CES1	1.08932	ENSG00000148737	TCF7L2	0.874469
ENSG00000127152	BCL11B	1.0877	ENSG00000116478	HDAC1	0.871719
ENSG00000008256	CYTH3	1.08255	ENSG00000153071	DAB2	0.871099
ENSG00000139629	GALNT6	1.07862	ENSG00000132155	RAF1	0.86507
ENSG00000118515	SGK1	1.07476	ENSG00000197746	PSAP	0.861425
ENSG00000173083	HPSE	1.0679	ENSG00000169398	PTK2	0.861076
ENSG00000100448	CTSG	1.06776	ENSG00000204389	HSPA1A	0.860989
ENSG00000018280	SLC11A1	1.06666	ENSG00000157978	LDLRAP1	0.855583
ENSG00000182851		1.0635	ENSG00000109320	NFKB1	0.854175
ENSG00000174358	SLC6A19	1.05062	ENSG00000168209	DDIT4	0.852025
ENSG00000148180	GSN	1.04545	ENSG00000173372	C1QA	0.842021
ENSG00000163602	RYBP	1.04112	ENSG00000140443	IGF1R	0.837325
ENSG00000113749	HRH2	1.03375	ENSG00000198646	NCOA6	0.834505
ENSG00000121440	PDZRN3	1.03358	ENSG00000178999	AURKB	0.832573
ENSG00000162512	SDC3	1.0293	ENSG00000124181	PLCG1	0.832216
ENSG00000185811	IKZF1	1.02471	ENSG00000100311	PDGFB	0.832211
ENSG00000184557	SOCS3	1.02242	ENSG00000087088	BAX	0.829843
ENSG00000038945	MSR1	1.01475	ENSG00000118058	KMT2A	0.825029
ENSG00000116005	PCYOX1	1.00869	ENSG00000105723	GSK3A	0.824999
ENSG00000138075	ABCG5	1.0069	ENSG00000119772	DNMT3A	0.824678
