# Supplementary material for: Genome-wide discovery for diabetes-dependent triglycerides-associated loci
Source: PLoS One. 2022 Oct 21;17(10):e0275934. doi: 10.1371/journal.pone.0275934 (PMC9586367; doi:10.1371/journal.pone.0275934)
Supplement: S5 Table — eQTL–gene pairs for rs9274619:A was curated from GTEx data and genome significant hits were obtained (p-value = 5x10-8) from 5 different tissues. Each associated gene is tabulated and ordered based on GTEx p-value. eQTL–Expression Quantitative Trait Locus. (XLSX) [file pone.0275934.s011.xlsx]

## Sheet: S5 Table
Supplementary Table 5: Summary statistics for curated eQTLs. eQTL – gene pairs for rs9274619:A was curated from GTEx data and genome significant hits were obtained (p-value=5x10-8) from 5 different tissues. Each associated gene is tabulated and ordered based on GTEx p-value. eQTL – Expression Quantitative Trait Locus.
GTEx Tissue Dataset	Gene Id	Gene Symbol	GTEx Slope	Standard Error	GTEx P-value
Liver	ENSG00000237541.3	HLA-DQA2	1.16655	0.137933	1.27461e-14
Adipose Subcutaneous	ENSG00000237541.3	HLA-DQA2	1.08451	0.0904285	2.25911e-29
	ENSG00000229391.7	HLA-DRB6	0.816774	0.0892362	1.32512e-18
	ENSG00000179344.16	HLA-DQB1	-0.559444	0.0796495	6.92001e-12
	ENSG00000196735.11	HLA-DQA1	-0.432038	0.0637446	3.37764e-11
	ENSG00000204267.13	TAP2	-0.33322	0.0495454	4.69602e-11
	ENSG00000241106.6	HLA-DOB	0.613401	0.0749798	0.225131
Adipose Visceral Omentum	ENSG00000237541.3	HLA-DQA2	1.14003	0.0971174	1.55061e-27
	ENSG00000229391.7	HLA-DRB6	0.860086	0.0930788	1.48484e-18
	ENSG00000179344.16	HLA-DQB1	-0.569696	0.0878947	2.68203e-10
	ENSG00000241106.6	HLA-DOB	0.517336	0.0879281	8.50693e-09
Whole Blood	ENSG00000237541.3	HLA-DQA2	0.975099	0.072184	1.69779e-36
	ENSG00000229391.7	HLA-DRB6	0.50232	0.0675681	3.64525e-13
	ENSG00000241106.6	HLA-DOB	0.296674	0.0419741	4.38087e-12
	ENSG00000204267.13	TAP2	-0.260488	0.0376652	1.1942e-11
	ENSG00000232629.8	HLA-DQB2	0.462593	0.0704622	1.1265e-10
	ENSG00000179344.16	HLA-DQB1	-0.357173	0.0551755	1.99382e-10
	ENSG00000196126.11	HLA-DRB1	-0.17199	0.0284064	2.4822e-09
	ENSG00000196735.11	HLA-DQA1	-0.210477	0.0353379	4.4016e-09
Pancreas	ENSG00000237541.3	HLA-DQA2	1.03842	0.107188	4.74051e-19
	ENSG00000229391.7	HLA-DRB6	0.731877	0.103302	1.41214e-11
