# Supplementary material for: Genome-wide discovery for diabetes-dependent triglycerides-associated loci
Source: PLoS One. 2022 Oct 21;17(10):e0275934. doi: 10.1371/journal.pone.0275934 (PMC9586367; doi:10.1371/journal.pone.0275934)
Supplement: S6 Table — mQTL–CpG pairs for rs9274619:A and the corresponding genes that regulate the CpG regions was curated from GoDMC database where the genome significant hits were obtained (p-value = 5x10-8) from the cis-associations. The data is ordered based on p-value and the corresponding CpG island regions were curated from Illumina HumanMethylation450 BeadChip resource. mQTL–Methylation Quantitative Trait Locus. (XLSX) [file pone.0275934.s012.xlsx]

## Sheet: S6 Table
Supplementary Table 6: Summary statistics for curated mQTLs. mQTL – CpG pairs for rs9274619:A and the corresponding genes that regulate the CpG regions was curated from GoDMC database where the genome significant hits were obtained (p-value=5x10-8) from the cis-associations. The data is ordered based on p-value and the corresponding CpG island regions were curated from Illumina HumanMethylation45…
rsid	CpG	mQTL-Beta	mQTL-SE	Samplesize	mQTL-P-value	UCSC RefGene Name	UCSC CpG Islands Name (GRC37)	Relation to UCSC CpG Island
rs9274619	cg05598103	0.225074	0.0241557	9100	0	TNXB
rs9274619	cg06255955	-0.562387	0.0233053	9348	0	HLA-DQB1	chr6:32632158-32633027	Island
rs9274619	cg06460587	-0.151886	0.0239951	9348	0		chr6:31650648-31651292	Island
rs9274619	cg07088771	-0.326669	0.0223704	10464	0	TNXB	chr6:32055067-32055601	S_Shelf
rs9274619	cg07729230	0.452378	0.0248081	8487	0	C6orf10
rs9274619	cg09514561	0.25674	0.0239346	9348	0	BTNL2
rs9274619	cg13353717	0.364553	0.023632	9376	0	HLA-DQB1	chr6:32632158-32633027	S_Shore
rs9274619	cg14255617	-0.865783	0.0222684	9348	0	HLA-DQB2	chr6:32729342-32729877	N_Shore
rs9274619	cg15982117	0.636858	0.0245111	8239	0	HLA-DRB1	chr6:32551851-32552331	Island
rs9274619	cg16345566	1.02043	0.0217149	9100	0	HLA-DQB1	chr6:32632158-32633027	S_Shore
rs9274619	cg17361070	0.198424	0.024189	9100	0	C6orf10
rs9274619	cg18902440	-0.141358	0.025875	8012	0	HLA-DQB1	chr6:32632158-32633027	N_Shore
rs9274619	cg20821042	-1.0179	0.0217014	9100	0	HLA-DQA2
rs9274619	cg22812614	-0.867268	0.0224058	9100	0	HLA-DQA2
rs9274619	cg08269402	-0.712222	0.0216327	10216	1.02e-237	HLA-DRB1	chr6:32551851-32552331	N_Shelf
rs9274619	cg12296550	-0.752224	0.0229332	9100	5.78e-236	HLA-DQB2	chr6:32729342-32729877	N_Shore
rs9274619	cg19350679	-0.700197	0.0229261	9348	7.35e-205	HLA-DQA2
rs9274619	cg08265274	0.64566	0.0227976	9579	1.88e-176	HLA-DRB5	chr6:32489742-32490128	S_Shore
rs9274619	cg11986643	0.611087	0.0217435	10464	8.68e-174	HLA-DQB1	chr6:32632158-32633027	S_Shore
rs9274619	cg24631579	-0.623419	0.0231359	9100	6.37e-160	HLA-DQA1
rs9274619	cg26036029	0.583824	0.0218421	10464	2.15e-157	HLA-DRB1	chr6:32551851-32552331	S_Shore
rs9274619	cg15074838	-0.599953	0.0232024	9348	2.01e-147	HLA-DRA
rs9274619	cg21588215	-0.624806	0.0242969	8487	7.85e-146	HLA-DQB1	chr6:32632158-32633027	Island
rs9274619	cg20636526	-0.584578	0.0232747	9348	3.29e-139	C6orf10
rs9274619	cg15011943	0.556435	0.0233608	9348	2.11e-125	HLA-DRB5	chr6:32489742-32490128	S_Shelf
rs9274619	cg23336481	0.516816	0.0219724	10464	2.48e-122	HLA-DQB1	chr6:32632158-32633027	S_Shore
rs9274619	cg17039645	-0.545214	0.0233831	9348	3.01e-120	C6orf10
rs9274619	cg10466124	-0.493739	0.0221977	10216	1.32e-109	HLA-DRB5
rs9274619	cg24640182	-0.532671	0.0246021	8487	5.89e-104	C6orf10
rs9274619	cg18067840	0.504125	0.023464	9348	2.15e-102	BTNL2
rs9274619	cg01937212	-0.495523	0.0235039	9348	1.15e-98	C6orf10
rs9274619	cg09452510	-0.495643	0.0235203	9348	1.41e-98	C6orf10
rs9274619	cg05724777	0.446318	0.0221564	10464	3.04e-90	HLA-DQB1	chr6:32632158-32633027	S_Shore
rs9274619	cg11469594	0.473413	0.0235763	9348	1.1e-89	HLA-DOB
rs9274619	cg03607220	-0.442819	0.0221356	10464	5e-89	HLA-DRB6
rs9274619	cg21325723	-0.467894	0.0235413	9348	6.637e-88	C6orf10
rs9274619	cg16615014	0.437672	0.0221351	10464	5.109e-87
rs9274619	cg25597745	0.487459	0.0248498	8239	1.124e-85	HLA-DQB1	chr6:32632158-32633027	S_Shore
rs9274619	cg01132696	-0.422631	0.0221913	10464	7.24e-81	HLA-DPB1	chr6:33048416-33048814	Island
rs9274619	cg19350197	0.466802	0.0247714	8487	3.27e-79	HLA-DOB
rs9274619	cg26166145	-0.526498	0.0281024	6486	2.567e-78	C6orf10
rs9274619	cg06192961	-0.431425	0.023661	9348	2.792e-74	C6orf10
rs9274619	cg07984380	-0.398223	0.0224029	10216	1.094e-70	HLA-DRB1
rs9274619	cg20795701	-0.414312	0.0236583	9348	1.153e-68	C6orf10
rs9274619	cg03202060	0.428104	0.0248511	8487	1.672e-66	HLA-DQB1	chr6:32632158-32633027	Island
rs9274619	cg10023855	-0.404929	0.0236155	9348	6.645e-66	HLA-DQA2
rs9274619	cg05370853	-0.492178	0.0289481	6125	7.927e-65	HLA-DQA1
rs9274619	cg09139047	0.375527	0.0222993	10464	1.237e-63	HLA-DRB1	chr6:32551851-32552331	Island
rs9274619	cg12672189	0.391488	0.0237385	9348	4.212e-61
rs9274619	cg00334532	0.378908	0.0237455	9348	2.545e-57	HLA-DQA2
rs9274619	cg24955829	0.374543	0.0237545	9348	5.224e-56	C6orf10
rs9274619	cg25744682	0.373567	0.0237785	9348	1.286e-55	TAP2
rs9274619	cg27196273	-0.347796	0.0223352	10464	1.135e-54	HLA-DQB1	chr6:32632158-32633027	Island
rs9274619	cg20985082	-0.338224	0.0222205	10464	2.553e-52	HLA-DQB2	chr6:32729342-32729877	N_Shelf
rs9274619	cg23967822	-0.337434	0.0222267	10464	4.691e-52	HLA-DQB1	chr6:32632158-32633027	Island
rs9274619	cg24892091	-0.357817	0.0237155	9348	1.945e-51	HLA-DQB2	chr6:32729342-32729877	S_Shore
rs9274619	cg01493678	0.35146	0.0238112	9348	2.64e-49	HLA-DOB
rs9274619	cg02760218	-0.347976	0.0238055	9348	2.172e-48	EHMT2	chr6:31867691-31867957	N_Shore
rs9274619	cg00232453	-0.342447	0.0237707	9348	4.729e-47	EHMT2	chr6:31864897-31865419	N_Shore
rs9274619	cg27246453	0.335406	0.0238106	9348	4.604e-45	HLA-DOB
rs9274619	cg24283019	-0.334608	0.0237887	9348	6.16e-45
rs9274619	cg10218546	0.330674	0.0238322	9348	8.97e-44	HLA-DQB2	chr6:32729342-32729877	Island
rs9274619	cg19988162	-0.323673	0.0237921	9348	3.78e-42	C6orf10
rs9274619	cg04754615	-0.321792	0.0238061	9348	1.238e-41	TNXB
rs9274619	cg09715059	-0.321486	0.0238623	9348	2.268e-41
rs9274619	cg19887824	0.313526	0.0238652	9348	2.012e-39	TAP2
rs9274619	cg01815645	0.313724	0.0239238	9100	2.758e-39	HLA-DRB1	chr6:32551851-32552331	N_Shelf
rs9274619	cg20966357	-0.311803	0.0238387	9348	4.302e-39	C6orf10
rs9274619	cg01889448	-0.328794	0.0252104	8284	7.061e-39	HLA-DQB1	chr6:32632158-32633027	S_Shelf
rs9274619	cg00592944	-0.311187	0.0240182	9100	2.165e-38	TNXB
rs9274619	cg04322111	0.308623	0.0238707	9348	3.09e-38	HLA-DQB2	chr6:32729342-32729877	Island
rs9274619	cg07180897	0.308256	0.0238624	9348	3.562e-38	HLA-DQB2	chr6:32729342-32729877	N_Shore
rs9274619	cg01050736	0.30727	0.0238572	9348	5.868e-38	HLA-DQA2
rs9274619	cg15837308	0.304022	0.0238797	9348	3.957e-37
rs9274619	cg09781747	0.302611	0.0238668	9348	7.716e-37	C6orf10
rs9274619	cg25949002	-0.301027	0.0238776	9348	1.93e-36	C6orf10
rs9274619	cg25457674	-0.295272	0.0238567	9348	3.486e-35	C6orf10
rs9274619	cg10846853	-0.295512	0.0240762	9100	1.249e-34	HLA-DQB1	chr6:32632158-32633027	Island
rs9274619	cg06598146	0.29297	0.0238801	9348	1.34e-34	HLA-DQA2
rs9274619	cg25764570	-0.281919	0.0239164	9348	4.519e-32	HLA-DRA
rs9274619	cg02633767	0.276474	0.0239204	9348	6.718e-31	TAP2;TAP2
rs9274619	cg17606183	0.278132	0.024074	9100	7.11e-31	HLA-DRA
rs9274619	cg02957632	-0.275956	0.0238955	9348	7.516e-31	C6orf10
rs9274619	cg16753237	0.272678	0.0239101	9348	3.979e-30	HLA-DRA
rs9274619	cg08976995	0.286099	0.0250947	8487	4.144e-30	HLA-DQB2
rs9274619	cg21139325	0.267321	0.0239115	9348	5.13e-29	HLA-DQB2	chr6:32729342-32729877	Island
rs9274619	cg11452501	-0.261418	0.0238922	9348	7.292e-28	LY6G5C	chr6:31649081-31649373	N_Shelf
rs9274619	cg11032077	-0.259625	0.0238841	9348	1.598e-27	TNXB
rs9274619	cg18060330	0.259267	0.0239314	9348	2.382e-27	BTNL2
rs9274619	cg19383211	-0.290171	0.0270074	7399	6.316e-27	HLA-DRB6
rs9274619	cg16538674	0.268968	0.0251196	8487	9.389e-27	C6orf10
rs9274619	cg17239008	0.251344	0.023891	9348	6.954e-26
rs9274619	cg06804823	-0.249468	0.0239277	9348	1.889e-25		chr6:31795467-31797384	S_Shore
rs9274619	cg10698654	0.28464	0.0274009	7166	2.812e-25	TAP2
rs9274619	cg16553272	0.246882	0.0239512	9348	6.504e-25	SLC44A4
rs9274619	cg06787924	-0.247705	0.0241553	9100	1.128e-24	C6orf10
rs9274619	cg24180805	-0.243148	0.0241316	9100	7.06e-24	HLA-DRB1	chr6:32551851-32552331	S_Shelf
rs9274619	cg22627029	0.271895	0.027084	7310	1.027e-23	HLA-DRB6
rs9274619	cg03796735	-0.217145	0.0224753	10464	4.394e-22	HLA-DQB1	chr6:32632158-32633027	Island
rs9274619	cg14645244	0.24701	0.0258458	8012	1.211e-21	HLA-DRB1	chr6:32551851-32552331	Island
rs9274619	cg17637045	0.224583	0.0241876	9100	1.616e-20	HLA-DQB2	chr6:32729342-32729877	N_Shore
rs9274619	cg23083776	-0.220547	0.0239535	9348	3.343e-20
rs9274619	cg08845025	0.216635	0.0239773	9348	1.64e-19	TNXB
rs9274619	cg06871764	0.215667	0.0239846	9348	2.43e-19	BTNL2
rs9274619	cg07010337	0.200492	0.0239731	9348	6.105e-17	NOTCH4
rs9274619	cg08964730	-0.194681	0.0242001	9100	8.652e-16	HLA-DQB1	chr6:32632158-32633027	S_Shore
rs9274619	cg07455790	-0.192416	0.0239707	9348	9.978e-16		chr6:31650648-31651292	Island
rs9274619	cg25136631	0.189982	0.0242109	9100	4.262e-15	HLA-DQB2	chr6:32729342-32729877	N_Shore
rs9274619	cg18035435	-0.186783	0.0242025	9100	1.186e-14	SKIV2L	chr6:31926489-31926940	S_Shelf
rs9274619	cg13975172	0.183931	0.0239772	9348	1.705e-14	SLC44A4
rs9274619	cg05857999	-0.183628	0.0239789	9348	1.89e-14		chr6:31650648-31651292	Island
rs9274619	cg01253676	0.181336	0.0240077	9348	4.245e-14	TAPBP	chr6:33281112-33281827	N_Shore
rs9274619	cg22318514	-0.17849	0.0239774	9348	9.763e-14		chr6:31650648-31651292	Island
rs9274619	cg01297670	-0.17794	0.0239793	9348	1.166e-13		chr6:31650648-31651292	Island
rs9274619	cg23431175	0.184788	0.0252368	8487	2.44e-13	SLC44A4
rs9274619	cg02304584	-0.173953	0.0239844	9348	4.083e-13		chr6:31650648-31651292	Island
rs9274619	cg08563982	0.172945	0.0240095	9348	5.883e-13	C6orf10
rs9274619	cg02389040	-0.168687	0.0239858	9348	2.024e-12		chr6:31650648-31651292	Island
rs9274619	cg08327277	0.166516	0.0240198	9348	4.136e-12	TAP2
rs9274619	cg20024110	0.165059	0.0240236	9348	6.389e-12	HLA-DOA	chr6:32975684-32975926	S_Shore
rs9274619	cg25417675	-0.164133	0.0239919	9348	7.854e-12		chr6:31650648-31651292	Island
rs9274619	cg18576957	-0.163594	0.0239814	9348	8.997e-12		chr6:31650648-31651292	Island
rs9274619	cg09666540	0.16056	0.0239983	9348	2.225e-11
rs9274619	cg05525649	-0.168393	0.025236	8487	2.511e-11	PBX2
rs9274619	cg18264486	-0.157172	0.0239943	9348	5.738e-11		chr6:31650648-31651292	Island
rs9274619	cg12921375	0.157356	0.0241976	9100	7.874e-11	CLIC1	chr6:31707489-31708336	N_Shelf
rs9274619	cg20399769	0.152165	0.0240232	9348	2.388e-10	HLA-DQA2
rs9274619	cg26450717	-0.159391	0.0252028	8487	2.544e-10		chr6:31650648-31651292	Island
rs9274619	cg20435535	-0.147199	0.0240064	9348	8.698e-10		chr6:31650648-31651292	Island
rs9274619	cg09889987	0.145987	0.0240427	9348	1.263e-09	HLA-DOB
rs9274619	cg01738650	-0.139695	0.0240369	9348	6.185e-09
rs9274619	cg07822788	0.132525	0.0240364	9348	3.518e-08	NOTCH4
rs9274619	cg02169713	-0.138086	0.0252187	8487	4.362e-08		chr6:31650648-31651292	Island
