# Supplementary material for: Genome-wide discovery for diabetes-dependent triglycerides-associated loci
Source: PLoS One. 2022 Oct 21;17(10):e0275934. doi: 10.1371/journal.pone.0275934 (PMC9586367; doi:10.1371/journal.pone.0275934)
Supplement: S7 Table — Summary statistics for linear regression HLA interaction model with T2D status adjusted for age, age^2, sex, race, PC1-10 and rs9274619:A, where the outcome was normalized log(TG). The correlation coefficient of each HLA allele to rs9274619:A is documented. The HLA alleles are ordered based on their significance, out of the total 362 HLA alleles 331 alleles had interaction summary statistics. PC–Principal Components; T2D –Type 2 Diabetes; TG–Triglycerides. (XLSX) [file pone.0275934.s013.xlsx]

## Sheet: S7 Table
Supplementary Table 7: Summary statistics for curated HLA-alleles. Summary statistics for linear regression HLA interaction model with T2D status adjusted for age, age^2, sex, race, PC1-10 and rs9274619:A, where the outcome was normalized log(TG). The correlation coefficient of each HLA allele to rs9274619:A is documented. The HLA alleles are ordered based on their significance, out of the total …
HLA-alleles	Interaction-Beta	Standard Error	Interaction P-value	Correlation coefficient
DQB1-302	-0.054787	0.00897887	1.04992e-09	0.950339
DQB1-602	0.0407481	0.00787176	2.26209e-07	-0.121504
B-4006	-0.192987	0.038422	5.09418e-07	-0.00686415
DQB1-601	-0.0920839	0.0211489	1.3366e-05	-0.0271343
DPB1-2601	-0.19015	0.0449436	2.3284e-05	-0.00384679
B-702	0.0312014	0.0078393	6.88915e-05	-0.0427815
DRB1-1501	0.0305131	0.0078049	9.2512e-05	-0.119794
A-3303	-0.0973052	0.0262574	0.000210732	-0.0142379
A-206	-0.155224	0.0425009	0.000259976	0.0428126
DQA1-301	-0.02415	0.00672013	0.000326083	0.616427
DRB1-1404	-0.148365	0.0423316	0.000456945	-0.0150806
DRB5-101	0.0265282	0.0076857	0.000557275	-0.122644
A-211	-0.180073	0.0528875	0.000662114	-0.00672675
C-801	-0.166315	0.0517023	0.0012965	-0.00774628
DRB4-103	-0.0197144	0.00616093	0.00137484	0.449888
DQB1-301	0.0217389	0.00681492	0.00142333	-0.134086
B-3502	0.139957	0.0470986	0.00296292	-0.0106465
C-1502	-0.0489217	0.0169211	0.00383836	0.040685
DQA1-102	0.0195215	0.00676266	0.00389373	-0.145383
DRB1-401	-0.0244963	0.00857497	0.00428068	0.392765
DPA1-202	-0.0346216	0.0124163	0.00529731	-0.0377501
DRB5-9901	-0.0202784	0.00742539	0.00631533	0.129483
C-1602	-0.124508	0.0462489	0.00710007	0.0077893
A-301	0.0206726	0.0076945	0.00721712	-0.00549996
DRB1-1503	-0.0975522	0.0364668	0.00747113	-0.0236592
B-1502	-0.16961	0.0641947	0.0082391	-0.00491567
DRB1-1301	0.0315999	0.0120136	0.00853035	-0.064999
B-7801	-0.350688	0.133333	0.0085344	-0.00468375
DRB1-1101	0.0367622	0.0142695	0.00998723	-0.0603468
DQB1-503	-0.0418317	0.0163419	0.0104742	-0.0437445
DRB1-1001	-0.0647835	0.0255807	0.0113253	-0.026113
B-1801	-0.0360076	0.0142718	0.0116366	-0.0124522
DPB1-4801	-2.21441	0.878683	0.0117311	-0.00190053
DPB1-3001	-0.81776	0.330662	0.0133949	0.00149649
B-5001	-0.0646714	0.0261901	0.0135378	-0.0223618
DRB4-101	0.0241788	0.00992028	0.0147974	-0.0719392
DRB1-1502	-0.057083	0.0236268	0.0156911	-0.0256477
C-702	0.0175708	0.00745124	0.0183689	-0.0416616
A-7401	-0.102825	0.0442196	0.0200553	-0.0145445
DPB1-1101	0.0397075	0.0171726	0.0207641	-0.0268657
A-2902	0.0313586	0.0138387	0.023452	-0.028394
C-302	-0.0819042	0.0366282	0.0253457	-0.0123622
DQB1-605	-0.72682	0.326895	0.0261893	0.0183088
B-4402	0.0193555	0.00871972	0.0264369	-0.0270703
DRB1-103	0.046223	0.0211428	0.0287998	-0.0377824
DPB1-2001	-0.19185	0.0892084	0.0315098	-0.00884392
DRB1-1103	0.112495	0.0525875	0.03242	-0.0154539
DQB1-603	0.0254311	0.0119126	0.0327766	-0.0654412
DPB1-1801	-0.133047	0.0636047	0.0364594	-0.0167811
DQB1-502	-0.0491789	0.0235668	0.0369082	-0.0315244
B-5108	-0.208801	0.104205	0.0450972	-0.00297488
B-1509	1.41765	0.712816	0.0467242	0.00222162
B-3915	2.44608	1.24024	0.0485796	-0.00265402
DQA1-101	-0.0146148	0.00747173	0.0504646	-0.121034
DRB1-402	-0.0699968	0.0358083	0.0506114	0.230525
B-3906	-0.0629366	0.0324649	0.0525506	0.00192918
B-1510	-0.131075	0.0681741	0.0545242	-0.0133602
B-3701	-0.0426629	0.0224433	0.0573133	-0.0189563
A-3002	-0.0488737	0.026191	0.0620353	-0.0194673
B-2703	-0.289325	0.156628	0.064718	0.00411732
A-220	0.480834	0.263033	0.0675449	-0.0009505
A-103	0.360254	0.200917	0.0729655	-0.00282866
DPB1-202	0.0565537	0.031995	0.0771322	-0.0227666
B-3802	-0.154073	0.087722	0.0790254	-0.00482648
B-3504	1.42076	0.813782	0.0808341	0.00120619
DQA1-505	-0.142259	0.0818121	0.0820627	-0.0123383
B-1520	1.2981	0.747804	0.0825843	-0.000140093
DRB1-1111	-0.400822	0.232316	0.0844692	-0.00199588
DRB3-202	0.0125697	0.00733301	0.0865068	-0.118469
A-6901	0.182694	0.106655	0.0867232	-0.00345357
DPB1-401	0.00908352	0.00536123	0.0902095	0.0198744
DRB1-806	-0.215034	0.127505	0.091705	-0.00523027
B-3505	-0.229288	0.136252	0.0924111	-0.00224341
DRB4-9901	0.00928987	0.00557578	0.095692	-0.387414
DRB1-405	-0.064688	0.0390451	0.0975705	0.174731
DQA1-501	0.0101602	0.00620026	0.101283	-0.161317
A-216	-0.382468	0.233854	0.101945	-0.00144884
DRB3-224	-0.38124	0.23454	0.104061	-0.00211715
B-8101	-0.160681	0.0992147	0.105335	-0.00733475
DPB1-301	-0.0150643	0.0094395	0.110518	-0.00141289
A-2407	-0.140956	0.0886972	0.112021	-0.00137201
B-3543	0.50543	0.322595	0.117171	0.0142163
DRB1-810	0.583576	0.373701	0.11838	9.41435e-05
DRB1-1202	-0.085765	0.0556743	0.123445	-0.0118784
B-5502	-0.69907	0.461273	0.129641	-0.0023948
DRB1-1104	0.0333066	0.0220893	0.131603	-0.0355451
B-5201	-0.0377813	0.0251554	0.13312	-0.0102648
B-4801	-0.168891	0.113754	0.137625	-0.00340728
DQA1-201	0.01095	0.00738557	0.138175	-0.119422
B-4404	-0.195081	0.132127	0.13982	-0.00526665
A-2501	-0.032777	0.022313	0.141843	-0.00358843
C-1202	-0.03668	0.0249972	0.142278	-0.0111138
C-501	0.012705	0.00869082	0.143772	-0.0300469
DRB1-701	0.0107448	0.0073801	0.145416	-0.11674
DRB3-9901	-0.00793031	0.00546708	0.146904	0.214342
DQA1-503	-0.77152	0.532078	0.147056	-0.00158283
B-1503	-0.0745851	0.0516902	0.149042	-0.0149259
B-5102	-0.707191	0.492746	0.15123	-0.000989279
DPB1-1901	0.0540618	0.0379632	0.15443	-0.0113202
B-1505	-1.22871	0.868092	0.156948	0.0067349
DRB3-210	-0.582132	0.411454	0.157123	-0.00358691
B-4004	3.9036	2.77281	0.159187	0.00299535
A-1101	-0.014735	0.0104724	0.159419	0.00439986
DPB1-8501	-0.150577	0.107534	0.161431	-0.00585544
DRB1-1304	0.263747	0.188575	0.161924	-0.00682792
DRB5-202	-0.0377219	0.0271375	0.164521	-0.0278003
B-4002	-0.0432364	0.0313444	0.167773	-0.0123008
B-4001	0.0166717	0.0121352	0.169496	0.127476
DQB1-303	0.0158872	0.0116572	0.172923	-0.0686167
DPA1-103	0.0084235	0.00619207	0.173714	0.059072
B-5703	0.112511	0.0830252	0.175373	-0.0105777
C-403	-0.111326	0.0828272	0.178923	-0.00455513
DRB1-1201	0.0288324	0.0216306	0.18255	-0.0363746
DPA1-104	0.0480503	0.0362021	0.184416	0.0356421
A-201	0.00773862	0.00604652	0.2006	0.0521429
B-5802	-0.0998803	0.0780614	0.200718	-0.0123417
C-1203	-0.0181659	0.014507	0.210491	0.00225493
DRB1-102	-0.0324918	0.0263323	0.217235	-0.0267373
DQB1-401	-0.240062	0.19689	0.222743	0.006845
DPB1-1501	0.0376491	0.0309129	0.22326	0.0288242
A-202	-0.0678229	0.055779	0.224016	-0.0143623
DQB1-201	-0.00883721	0.00728051	0.224818	-0.123902
C-1601	0.015576	0.0130015	0.230913	-0.0404377
B-2707	-0.14517	0.123321	0.239125	-0.00442845
DQA1-601	-0.0431533	0.0367105	0.239794	-0.0174686
B-3520	2.60147	2.22166	0.241616	0.00434535
DPA1-105	0.126485	0.108503	0.243722	-0.00773369
DQB1-402	-0.0206831	0.0177995	0.245235	-0.0447657
B-1301	-0.103462	0.0900341	0.250498	-0.00628075
B-3521	0.668972	0.597095	0.262553	0.00569507
DQB1-202	0.0107228	0.00960062	0.264042	-0.0972239
B-1508	-0.340049	0.307748	0.269177	0.00755666
DRB1-1602	-0.073125	0.0665647	0.271963	-0.0120157
DRB1-1106	-0.446683	0.407851	0.273425	-0.00340408
B-1504	-0.64251	0.599032	0.283461	-0.000331069
DPB1-2801	0.149079	0.139377	0.284796	-0.0045442
DRB1-410	0.288805	0.273169	0.290404	0.00872875
C-804	-0.14615	0.139142	0.29355	-0.00783111
DRB3-301	-0.0136689	0.0130599	0.295269	-0.0571655
A-2608	-0.100854	0.0964832	0.295886	-0.000262415
B-3503	-0.0248043	0.0237586	0.296482	0.0221739
C-202	-0.0150317	0.0144835	0.299343	0.0420714
B-4405	-0.0735115	0.0715327	0.304109	-0.00557627
B-4802	-0.655028	0.637455	0.304154	0.00212742
C-602	-0.00883906	0.00893065	0.3223	-0.0431914
B-4601	-0.101987	0.103088	0.322508	-0.00596004
B-1803	-0.198438	0.200856	0.323172	-0.00454903
DRB1-403	-0.0438654	0.0444212	0.323404	0.151106
B-3510	-0.826373	0.837277	0.323655	0.000623216
DRB1-404	-0.015444	0.015868	0.330417	0.444569
C-1402	-0.0245921	0.0253964	0.33288	-0.0110868
DQB1-501	-0.00780433	0.00810567	0.335637	-0.110823
B-3508	-0.0606587	0.0631964	0.337134	0.0179936
DRB3-101	0.00670945	0.00706373	0.342191	-0.128017
A-3001	-0.0215586	0.022845	0.345327	-0.0130878
DQA1-509	0.428134	0.456123	0.347918	-0.000202506
DQB1-609	-0.0227661	0.0242879	0.348583	-0.0286405
DQA1-401	-0.0160529	0.0174764	0.358333	-0.0457372
DPB1-201	-0.00769438	0.00838438	0.358774	0.0187883
B-5601	0.0397282	0.0436798	0.363069	-0.00656532
DPB1-501	-0.0163329	0.0179707	0.363423	-0.00557388
B-1527	-0.299579	0.333545	0.369097	-0.00118573
A-2403	-0.0704044	0.0786401	0.370642	0.000821871
DRB1-301	-0.00657464	0.00735106	0.37112	-0.121712
DRB1-302	-0.047894	0.0539618	0.374781	-0.0179377
C-802	0.0126809	0.0142991	0.37517	-0.0368058
C-704	0.0179396	0.0204564	0.380503	0.00135018
B-1402	0.0145964	0.0167653	0.383957	-0.0320668
A-6601	0.0360788	0.0416184	0.386	-0.00858561
B-5801	-0.0227414	0.0266674	0.393782	-0.0178628
DPB1-3401	0.946469	1.11122	0.39436	-0.00214356
DPB1-601	0.0304108	0.0357488	0.394948	0.104706
B-2702	0.0637299	0.0756762	0.39971	-0.00967824
C-1505	0.0522785	0.0626623	0.404118	0.00096772
B-5123	0.459904	0.552291	0.405003	-0.00143545
B-5301	-0.0264712	0.0318417	0.405783	-0.0177008
DRB1-1405	0.170949	0.207123	0.409173	-0.00340049
A-3401	-0.106274	0.129027	0.410136	-0.00337848
DRB1-801	-0.0169917	0.0206828	0.41134	-0.0381681
DRB1-1302	-0.0110425	0.0135907	0.416503	-0.0546747
DRB1-1401	-0.0157188	0.0194771	0.419643	-0.0391617
A-207	0.0904589	0.115526	0.433618	-0.00383321
DPB1-901	-0.0239421	0.0310753	0.441032	-0.0131482
A-2301	0.014242	0.0185171	0.441816	-0.0211384
DRB1-407	-0.0245853	0.0321782	0.444846	-0.0208669
B-1521	0.188653	0.248355	0.447486	-0.000501553
B-3541	0.412236	0.544975	0.449391	-0.00285722
B-1524	0.127874	0.169169	0.449713	0.0182105
DPB1-1401	-0.0203906	0.0271688	0.452945	0.0115524
A-203	-0.0440904	0.0590027	0.454906	-0.00930148
A-205	-0.0198886	0.0270297	0.461851	0.0109422
DRB1-408	0.0522024	0.0710558	0.462543	-0.00688493
C-1504	0.15077	0.206078	0.464403	0.0160052
DQA1-104	0.229893	0.31493	0.465402	-0.002814
DRB1-1305	0.0912467	0.12686	0.471976	-0.00222347
B-1804	0.694597	0.967824	0.472949	-0.00157069
DRB1-1601	-0.0233862	0.0326971	0.474462	-0.0235253
B-4101	0.0346414	0.0486926	0.476818	-0.0108923
B-1511	0.692635	0.988951	0.483694	-0.00115006
DQB1-504	0.0532765	0.0761671	0.484259	-0.0113243
B-1515	-0.437464	0.626841	0.485248	-0.000183093
B-4403	0.0079073	0.0113307	0.485262	-0.0419414
DRB1-803	-0.0329505	0.0476807	0.489524	-0.0152084
B-1526	-0.233205	0.338287	0.490591	-0.00348623
A-3301	-0.0229965	0.0333912	0.491012	-0.0123798
B-6701	0.727058	1.05654	0.491359	-0.000449673
B-1537	0.269938	0.398469	0.498129	-0.00118206
A-3104	-0.253392	0.384226	0.509583	-0.000705465
A-4027	0.436537	0.670377	0.51493	-0.00207637
C-1403	0.338496	0.519852	0.514957	-0.00130017
B-5101	-0.0088297	0.0136969	0.519155	0.0220257
A-210	0.579794	0.906642	0.5225	0.000221223
DPB1-1601	0.0257053	0.0409522	0.530207	0.016153
DPB1-902	-0.491128	0.789922	0.534112	-0.000911171
A-3201	-0.0088508	0.0144433	0.540012	0.00862936
B-1507	0.170956	0.281532	0.543694	0.00368783
DPA1-301	-0.0240312	0.0396752	0.544716	-0.0204542
A-1103	0.140987	0.2373	0.552424	-0.00104283
DQA1-302	0.188293	0.317338	0.552945	-0.00146424
A-6801	-0.00825153	0.0148664	0.578864	0.0100206
DRB1-1415	-0.168666	0.304366	0.579472	-0.003034
B-5604	-0.351407	0.646271	0.586617	-0.0016037
DPB1-4001	-0.0626056	0.115914	0.589126	-0.0059025
B-3901	0.017592	0.0325923	0.589364	-0.00285641
DPB1-1301	-0.0102881	0.0190882	0.589902	-0.0015719
DRB1-901	0.0118584	0.0223762	0.596142	-0.0305726
B-2704	0.0946922	0.178818	0.596427	-0.00162239
DRB1-1409	-0.269417	0.52445	0.607453	-0.000236327
A-3601	-0.037882	0.0756982	0.61677	-0.0135576
B-4901	-0.0122111	0.0244333	0.617235	0.0235289
B-5901	0.27706	0.556303	0.618457	0.000407271
A-102	-0.0652793	0.13123	0.618878	0.000655933
B-1517	-0.0238068	0.0480472	0.620257	-0.00930554
C-726	-0.109483	0.221575	0.621229	-0.00144374
A-2603	0.160263	0.327427	0.624516	0.000266988
C-303	0.00593734	0.0122119	0.62683	0.0687229
DRB1-101	-0.00458088	0.00952889	0.630704	-0.0934148
B-3801	0.0129173	0.0269032	0.631127	0.0307015
B-1802	0.713308	1.49644	0.633597	-0.00131382
B-7301	-0.0833944	0.176713	0.636984	-0.00238514
B-5107	-0.0998064	0.212813	0.63908	0.00289907
DPB1-502	-0.215595	0.46157	0.640435	0.0054956
B-1302	0.00831566	0.0182275	0.648235	-0.023285
DPB1-2101	0.0966193	0.212656	0.649581	-0.00470376
DRB5-102	0.287508	0.64338	0.654968	-0.00390766
B-4009	0.303049	0.679219	0.655473	0.00189438
B-5401	-0.0987897	0.224091	0.659324	-0.00207002
C-401	-0.00378472	0.00883106	0.668237	-0.0246234
DRB1-1402	0.0598753	0.141437	0.67205	-0.00327704
B-3902	-0.256688	0.607891	0.672836	0.00576089
B-1525	-0.0644516	0.15407	0.675708	-0.00403621
DPB1-402	0.00362451	0.00867835	0.676203	-0.00594011
B-4501	-0.0125377	0.0305533	0.681546	-0.0177782
B-4201	-0.0222032	0.0551633	0.687316	-0.0131235
DRB1-804	-0.0160634	0.0408525	0.694168	-0.0185692
B-1501	0.00440823	0.0113363	0.697381	0.215361
DPA1-401	0.0451374	0.116123	0.697497	-0.00634893
DPB1-2301	0.0315596	0.0822185	0.70109	-0.00811336
B-3910	-0.0505242	0.133457	0.705	-0.00481539
A-8001	-0.0444549	0.118813	0.708287	-0.0054862
DRB1-1143	0.373244	1.00075	0.709176	-0.00283574
B-5501	-0.00745161	0.0204594	0.715698	-0.00169053
B-1401	0.00906525	0.0260442	0.727787	-0.0168683
A-302	0.0201729	0.0583998	0.729773	0.00460532
C-1801	-0.0246433	0.0723919	0.733544	-0.0122336
B-3501	-0.00413586	0.0122092	0.734799	-0.0345667
A-214	0.297296	0.886039	0.737223	-0.00128013
A-3103	0.231324	0.70392	0.742442	0.00246147
B-3909	-0.133056	0.406124	0.743195	0.000188796
DPB1-3501	-0.328627	1.01335	0.745713	-0.00213348
A-3402	-0.0173858	0.0549573	0.751737	-0.00634049
B-4701	0.0150377	0.0500318	0.763747	0.0292348
B-705	-0.0137448	0.0467379	0.768694	0.00305806
A-3101	0.00485745	0.016795	0.772413	0.0887969
A-101	0.00191699	0.00669124	0.774501	-0.0616404
DRB1-811	-0.170627	0.602814	0.777138	0.0024144
B-801	-0.00214337	0.00758824	0.777591	-0.0820306
DQB1-604	0.00460324	0.0165203	0.780521	-0.047795
B-4104	0.332105	1.19581	0.781224	-0.00116383
A-2901	0.0164573	0.0599152	0.783564	-0.00467111
B-3517	-0.284441	1.08407	0.793026	0.00866821
B-1513	-0.0649788	0.247657	0.793033	-0.000738735
A-3004	-0.0217401	0.0855951	0.799505	-0.00262154
B-2705	0.00355874	0.0144526	0.805501	0.0586009
B-8202	0.202615	0.85261	0.81216	-0.0040629
DPB1-1001	-0.00522957	0.0221392	0.813268	-0.00978135
C-210	-0.260496	1.12871	0.817478	-0.00204078
B-5105	0.162074	0.702955	0.817656	-0.00146063
B-5702	0.0247317	0.107355	0.817801	-0.00595091
A-2601	-0.00377833	0.0173121	0.827236	0.011996
B-3522	-0.161233	0.773008	0.834777	-0.00344523
B-1516	0.0160363	0.0804458	0.841994	-0.00585148
DRB1-406	0.0239636	0.124501	0.847369	0.0133405
A-2402	0.00189808	0.0100708	0.850506	0.00204884
DRB1-802	0.0188772	0.103165	0.854813	-0.00121356
B-4012	-0.0652028	0.361933	0.857034	-0.00103366
DRB1-1102	0.0102025	0.058964	0.862629	-0.0160814
B-5701	0.00222485	0.0132304	0.866456	-0.0286363
DRB1-1321	-0.164103	1.01127	0.871091	-0.0030342
B-5002	0.087261	0.570485	0.87843	-0.00346498
B-1518	0.00740678	0.0486794	0.879065	0.0329274
C-304	0.00149868	0.0101336	0.882428	0.250794
DPB1-101	-0.00150379	0.0102455	0.88331	-0.0542447
B-4102	-0.0058383	0.0407613	0.886107	-0.0143643
DPB1-1701	-0.0027414	0.0212825	0.897508	-0.0250275
DRB1-1406	0.0494929	0.38979	0.898962	-0.00176377
DRB1-1303	-0.0032574	0.0259591	0.900142	-0.0282438
B-1530	-0.174169	1.51022	0.908186	-0.00089894
A-2410	0.0692365	0.604499	0.908814	-0.000449948
DPB1-3101	-0.134101	1.2654	0.915602	-0.000172164
B-5106	-0.0177121	0.171301	0.917647	-0.00186684
B-3512	-0.0366512	0.393848	0.925856	0.011247
C-1701	0.00267735	0.0288713	0.926115	-0.0213263
DPA1-201	-0.00035901	0.00713292	0.959858	-0.0492743
DPB1-4501	0.0384121	0.76935	0.96018	-0.000348347
DQA1-303	0.00383572	0.0840371	0.963595	-0.0117539
C-701	-0.000293605	0.0069297	0.966205	-0.0659068
B-3911	0.0331495	0.881776	0.970011	0.00172522
DQB1-304	-0.00271292	0.0763126	0.971641	-0.0105856
DQA1-103	0.000362287	0.0105831	0.972692	-0.0704311
DRB1-411	0.0152092	0.488435	0.975159	0.0216981
DRB1-1403	0.00828885	0.282054	0.976556	-0.000410597
A-6602	0.00337851	0.125107	0.978456	-0.0035717
C-306	-0.0187523	0.709017	0.9789	-0.00192404
B-5603	0.0117025	0.525627	0.982238	-0.00228568
DRB1-1312	0.0074807	0.337095	0.982295	-0.00460825
A-6802	-0.000600638	0.0304709	0.984273	-0.0173894
A-1102	-0.00279533	0.177637	0.987445	-0.0022076
C-102	-0.000109403	0.0145533	0.994002	-0.0228672
B-1506	-0.00103231	0.596339	0.998619	0.000677763
C-1604	-0.000138139	0.0959655	0.998851	-0.000317545
