# Supplementary material for: Genome-wide discovery for diabetes-dependent triglycerides-associated loci
Source: PLoS One. 2022 Oct 21;17(10):e0275934. doi: 10.1371/journal.pone.0275934 (PMC9586367; doi:10.1371/journal.pone.0275934)
Supplement: S8 Table — Summary statistics for logistic regression model for PheWAS where disease conditions used as outcomes, adjusted for age, age^2, sex, race and PC1-10. The effects from the rs9274619:A interacting with T2D status is documented and the disease conditions are ordered based on significance. PC–Principal Components; PheWAS–Phenome Wide Association Studies; T2D –Type 2 Diabetes. (XLSX) [file pone.0275934.s014.xlsx]

## Sheet: S8 Table
Supplementary Table 8: Summary statistics from PheWAS. Summary statistics for logistic regression model for PheWAS where disease conditions used as outcomes, adjusted for age, age^2, sex, race and PC1-10. The effects from the rs9274619:A interacting with T2D status is documented and the disease conditions are ordered based on significance. PC – Principal Components; PheWAS – Phenome Wide Associat…
Disease conditions	Interaction-Beta	SE	Interaction P-value
Type 1 diabetes with ophthalmic manifestations	0.0362519	0.000719432	< 1.72E-274
Type 1 diabetes	0.0578136	0.00163191	1.71821e-274
Type 1 diabetes with ketoacidosis	0.0172418	0.000513158	3.73826e-247
Type 1 diabetes with neurological manifestations	0.00996812	0.000426255	7.23661e-121
Hypoglycemia	0.0288816	0.00126934	1.57426e-114
Diabetic retinopathy	0.0318614	0.00140903	3.85064e-113
Type 1 diabetes with renal manifestations	0.00414165	0.000296007	1.7925e-44
Polyneuropathy in diabetes	0.00800053	0.000802319	2.03867e-23
Peripheral angiopathy in diseases classified elsewhere	0.00669949	0.000713543	6.08386e-21
Insulin pump user	0.0023035	0.000269682	1.32911e-17
Abnormality of secretion of glucagon or gastrin	0.000519908	6.32335e-05	2.00661e-16
Atherosclerosis of the extremities	0.00463098	0.000654096	1.44411e-12
Peripheral vascular disease unspecified	0.0116452	0.00184913	3.02482e-10
Hypertrophy of salivary gland	0.00154962	0.000256059	1.43348e-09
Other disorders of pancreatic internal secretion	0.000710274	0.000119969	3.21225e-09
Osteomyelitis	0.00226929	0.000410505	3.23998e-08
Osteomyelitis periostitis and other infections involving bone	0.00226521	0.000415343	4.93291e-08
Other and unspecified disorders of the nervous system	0.00391165	0.000741549	1.32847e-07
Mixed hyperlipidemia	-0.00246592	0.00047708	2.35736e-07
Overweight obesity and other hyperalimentation	-0.0220405	0.00426678	2.39786e-07
Obesity	-0.0218205	0.00425678	2.96022e-07
Unspecified osteomyelitis	0.00181772	0.000359719	4.34702e-07
Nephrotic syndrome without mention of glomerulonephritis	0.00414657	0.000823009	4.69885e-07
Other disorders of lipoid metabolism	0.00315344	0.000626604	4.84093e-07
Hypertensive heart and or renal disease	-0.0061264	0.00124679	8.93902e-07
Chronic ulcer of skin	0.0069032	0.00143635	1.53983e-06
Atherosclerosis	0.00429184	0.000901715	1.94005e-06
Hypercholesterolemia	-0.0269161	0.00576929	3.08104e-06
Poisoning by hormones and synthetic substitutes	0.00368286	0.000793512	3.46464e-06
Tuberculosis	-0.00234116	0.000506608	3.81541e-06
Disorders of lipoid metabolism	-0.0272585	0.0059403	4.4607e-06
Nonspecific chest pain	-0.0236672	0.00519094	5.13342e-06
Cataract	0.0237893	0.00522815	5.3599e-06
Defibrination syndrome	0.000999072	0.000220862	6.08405e-06
Hyperlipidemia	-0.0267181	0.00593187	6.66558e-06
Urethral discharge	-0.000988623	0.000220834	7.58016e-06
Hematemesis	0.00656594	0.00147695	8.7666e-06
Disorders of vitreous body	0.00643812	0.00145646	9.85516e-06
Complication of amputation stump	0.00190869	0.000434121	1.09944e-05
Circumscribed scleroderma	0.00107164	0.000246516	1.37967e-05
Spinal stenosis	0.0046893	0.00108352	1.50619e-05
Secondary extrinsic cardiomyopathies	0.000364853	8.48372e-05	1.70356e-05
Nonspecific findings on examination of blood	0.00253705	0.000592103	1.82939e-05
Gangrene	0.00409249	0.00095873	1.96697e-05
Alkalosis	0.00231292	0.000553121	2.89563e-05
Hepatitis NOS	-0.00339198	0.000818058	3.37847e-05
Deficiency anemias	-0.00115472	0.000282716	4.42007e-05
Respiratory arrest	0.0016487	0.000404767	4.6381e-05
Pathologic fracture	0.00134183	0.000329718	4.70959e-05
Peripheral vascular disease	0.00926171	0.00230114	5.70257e-05
Abscess or ulceration of vulva	0.00445206	0.00110848	5.91207e-05
Pathologic fracture of vertebrae	0.00114071	0.000284158	5.96214e-05
Central origin vertigo	0.000516395	0.000129595	6.75802e-05
Keratitis	0.0023855	0.00060088	7.18811e-05
Left bundle branch block	-0.00677038	0.00172923	9.03272e-05
Inflammatory disease of breast	-0.00315942	0.000808886	9.3894e-05
Vaginal enterocele congenital or acquired	0.00690873	0.00178147	0.000105308
Heart failure NOS	-0.00992875	0.00258705	0.000124127
Degenerative disease of the spinal cord	0.00594532	0.00155178	0.000127489
Hyperglyceridemia	-0.00119661	0.000314814	0.000144134
Aneurysm and dissection of heart	-0.00363396	0.000968087	0.000174229
Polydipsia	-0.0013677	0.000366456	0.00018982
Asthma	-0.0186306	0.00509602	0.000256298
Hyperchylomicronemia	-0.000326545	8.94245e-05	0.00026062
Benign neoplasm of other parts of digestive system	0.00988278	0.00272602	0.000288609
Cancer of urinary organs incl kidney and bladder	0.00789789	0.00217924	0.00028995
Retinal hemorrhage ischemia	0.00131988	0.000365371	0.000303376
Other disorders of urethra and urinary tract	0.00740394	0.00205561	0.000316042
Chronic fatigue syndrome	0.00303626	0.000848194	0.000344059
Other deficiency anemia	-0.00439246	0.00122948	0.000353459
Endometrial hyperplasia	0.0080228	0.00224701	0.000356472
Transient cerebral ischemia	-0.00561654	0.00157453	0.000360951
Respiratory insufficiency	-0.00483987	0.00136136	0.000377784
Altered mental status	0.00693066	0.00195748	0.000399252
Angina pectoris	-0.0139381	0.00398141	0.000463916
Myoclonus	0.00125818	0.000359867	0.000471909
Pyoderma	-0.000819958	0.000234886	0.000481481
Urethral stricture not specified as infectious	0.00657732	0.00188809	0.0004948
Blood in stool	-0.00598003	0.00173071	0.000549833
Other inflammatory disorders of male genital organs	0.00358077	0.00104174	0.000587658
Cellulitis and abscess of oral soft tissues	0.00156602	0.000455864	0.000591983
Hypothermia Chills	0.00198019	0.000581884	0.000666382
Bundle branch block	-0.00815657	0.00240212	0.000684925
Pruritus and related conditions	-0.00324994	0.000958763	0.000699713
Testicular hypofunction	0.00293018	0.000866494	0.000720675
Lack of coordination	0.00237075	0.000709072	0.000827505
Raynaud s syndrome	-0.00438578	0.00131341	0.000840212
Other nutritional deficiency	0.000565268	0.000169677	0.000864072
Other arthropathies	-0.0183355	0.00559801	0.00105537
Arthropathy NOS	-0.0183041	0.00559359	0.0010667
Myocarditis	0.00124711	0.000381438	0.00107746
Anaphylactic shock NOS	-0.00253188	0.000779704	0.00116544
Testicular dysfunction	0.00287971	0.000887174	0.00117083
Impacted cerumen	0.00194837	0.000604871	0.00127693
Cancer of larynx	-0.00165891	0.000515601	0.00129355
Other hypertensive complications	-0.001276	0.000399754	0.00141317
Arterial embolism and thrombosis	0.00329317	0.00104048	0.00155065
Hypertensive heart disease	-0.00146542	0.000463509	0.00156924
Cirrhosis of liver without mention of alcohol	-0.00319311	0.001013	0.0016209
Disorders of amino acid metabolism	-0.000377432	0.000119981	0.00165663
Kidney replaced by transpant	0.00201073	0.00064176	0.00172954
Encephalopathy not elsewhere classified	-0.00140475	0.000448689	0.00174342
Bronchitis	0.0027536	0.000887604	0.00192047
Histoplasmosis	0.00021375	6.9274e-05	0.00203173
Abnormal results of function study of thyroid	-0.000764683	0.000248138	0.00205843
Pain	0.00311283	0.00101112	0.00207995
Visual field defects	0.00228821	0.000744097	0.00210407
Other retinal disorders	0.00782032	0.00254332	0.00210627
Apnea	0.000212615	6.92743e-05	0.00214668
Conjunctivitis infectious	-0.00182098	0.000593469	0.0021525
Mental retardation	0.000966572	0.000317358	0.00232165
Hyperhidrosis	0.00261629	0.000861745	0.00239728
Cancer of bladder	0.00499611	0.00165137	0.00248302
Cholelithiasis with other cholecystitis	-0.00728911	0.00241045	0.00249502
Liver replaced by transplant	-0.00100769	0.000333317	0.00250119
Pulmonary heart disease	0.00692749	0.00229798	0.00257336
Personality disorders	-0.00189739	0.000631116	0.00264369
Inflammatory and toxic neuropathy	0.00447677	0.00149262	0.0027064
Abnormal findings examination of lungs	-0.00569103	0.00189873	0.00272418
Mineral deficiency NEC	0.00224805	0.00075107	0.00276153
Hypertension	-0.0224485	0.00751467	0.00281478
Hypertensive chronic kidney disease	-0.00342535	0.00114671	0.00281631
Malignant neoplasm of gallbladder and extrahepatic bile ducts	-0.00161969	0.00054437	0.00292677
Proliferative glomerulonephritis	-0.000859815	0.000289743	0.0030024
Myocardial infarction	-0.0107516	0.00362811	0.00304251
Essential hypertension	-0.022258	0.00751264	0.00304932
Nephritis nephrosis renal sclerosis	0.00369619	0.00125599	0.0032522
Hypothyroidism NOS	0.0116812	0.00398819	0.00340132
Congestive heart failure nonhypertensive	-0.00844135	0.00288963	0.00348645
Other alveolar and parietoalveolar pneumonopathy	0.00227024	0.000781597	0.00367716
Disorders of parathyroid gland	0.00331515	0.00114395	0.00375584
Obsessive compulsive disorders	-0.00129803	0.000452342	0.0041103
Other benign neoplasm of connective and other soft tissue	-0.00303839	0.00106011	0.00415565
Other anemias	0.0112173	0.00393154	0.00432884
Inflammatory diseases of female pelvic organs	0.0144487	0.00508117	0.00446146
Thrombocytopenia	-0.00435735	0.00153751	0.00459687
Dermatophytosis of the body	0.000602206	0.000213481	0.0047893
Other nonmalignant breast conditions	-0.00355036	0.00127096	0.0052153
Dermatophytosis of nail	0.000882555	0.000316129	0.00524252
Hypothyroidism	0.011375	0.00408154	0.00532098
Fluid overload	-0.00328509	0.00118497	0.00556657
Glycosuria or Acetonuria	0.000932243	0.00033684	0.00564713
Malignant neoplasm of bladder	0.00433396	0.00156671	0.00567029
Megaloblastic anemia	-0.00330944	0.00119741	0.00571297
Atherosclerosis of aorta	0.00113289	0.000412501	0.00602591
Atrophy of edentulous alveolar ridge	0.000643096	0.000234899	0.00618633
Inflammatory conditions of jaw	0.00102243	0.000374041	0.00626731
Hereditary disturbances in tooth structure	0.000529074	0.000193877	0.00635465
Congenital musculoskeletal deformities of spine	0.000971505	0.000356538	0.00643378
Acute rheumatic heart disease	0.000589466	0.000217209	0.0066515
Symptoms involving respiratory system and other chest symptoms	-0.00157361	0.000580652	0.00672703
Other peripheral nerve disorders	0.0093929	0.00347987	0.00695072
Generalized anxiety disorder	0.0012496	0.000463687	0.0070408
Iron deficiency anemias unspecified or not due to blood loss	0.00893485	0.00332392	0.00718742
Otorrhea	-0.00128197	0.000477269	0.00723048
Pleurisy pleural effusion	0.00823293	0.00308755	0.00766501
Benign neoplasm of brain and other parts of nervous system	-0.00266683	0.00100166	0.00775829
Develomental delays and disorders	0.00225083	0.000848456	0.0079818
Delirium dementia and amnestic and other cognitive disorders	0.00621816	0.00235665	0.00832637
Hyperparathyroidism	0.00284455	0.00107877	0.00836835
Acute pain	0.00183433	0.000697264	0.00851993
Orthostatic hypotension	0.00435591	0.00165629	0.00854088
Abdominal pain	-0.0157605	0.00599405	0.00855493
Cyst of kidney acquired	-0.00397097	0.00151957	0.00896961
Traumatic and surgical subcutaneous emphysema	-0.00093327	0.00035764	0.00906728
Cystic fibrosis	0.000372706	0.000144202	0.00974926
Cancer of liver and intrahepatic bile duct	-0.00195312	0.000756397	0.00981935
Diseases of nail NOS	0.00160114	0.000621145	0.00994561
Noninfectious gastroenteritis	0.00956651	0.00371832	0.0100881
Polycythemia secondary	0.00162938	0.000636248	0.01044
Speech and language disorder	0.000928522	0.000363172	0.0105674
Conduct disorders	-0.000443504	0.000174327	0.0109565
Chronic pancreatitis	-0.00196403	0.000772219	0.0109795
Muscular wasting and disuse atrophy	-0.000424395	0.000167303	0.0111911
Diseases of the larynx and vocal cords	-0.00422848	0.00166715	0.0112019
Aspergillosis	-0.00118232	0.000466254	0.0112196
Amyloidosis	-0.00119898	0.000472972	0.0112454
Fracture of neck of femur	-0.00111931	0.000441555	0.0112471
Benign neoplasm of brain cranial nerves meninges	-0.00245792	0.000971465	0.0114027
Anemia in neoplastic disease	-0.00180938	0.000716945	0.0116117
Disease of capillaries	0.000934353	0.000371877	0.0119873
Acute inflammatory pelvic disease	0.00119941	0.000479814	0.0124289
Chronic hepatitis	-0.00139597	0.000558874	0.0124964
Atopic contact dermatitis due to other or unspecified	0.0046709	0.00187006	0.0124995
Unspecified disorder of lipoid metabolism	0.00173817	0.000696246	0.0125435
Nonspecific abnormal findings on radiological and other examination of skull and head	0.00113096	0.000453224	0.0125829
Disorders of the autonomic nervous system	0.00137176	0.00055022	0.0126633
Open wounds of extremities	-0.00550087	0.00221524	0.0130213
Primary thrombocytopenia	-0.00180915	0.000728599	0.0130264
Iron deficiency anemias	0.00837989	0.00338184	0.013216
Aneurysm of iliac artery	-0.000964281	0.000391642	0.0138111
Mycoses	-0.00152878	0.000621762	0.0139409
Intracranial hemorrhage injury	0.000909827	0.0003708	0.0141404
Poisoning by drugs primarily affecting the autonomic nervous system	0.00106964	0.000436142	0.0141872
Other acute and subacute forms of ischemic heart disease	-0.00345017	0.00140726	0.0142188
Cancer of the mouth floor	0.000584126	0.000238274	0.0142271
Irregular menstrual cycle	0.00637337	0.00260085	0.0142668
Cancer of mouth	0.00209994	0.000859005	0.0145008
Secondary diabetes mellitus	0.000153679	6.32371e-05	0.0150906
Senile cataract	0.00949973	0.00391137	0.0151515
Unstable angina intermediate coronary syndrome	-0.00531492	0.00218865	0.0151661
Respiratory failure	-0.00348337	0.00143495	0.0152027
Uterine leiomyoma	0.016124	0.00664648	0.0152693
Postinflammatory pulmonary fibrosis	-0.00305964	0.00126218	0.0153473
Disorders of copper metabolism	0.000227227	9.37938e-05	0.0154094
Voice disturbance	-0.0025148	0.00103824	0.0154286
Other pulmonary inflamation or edema	0.000822025	0.000340486	0.0157673
Myeloid leukemia chronic	0.000937058	0.0003887	0.0159201
Other specified erythematous conditions	-0.00129654	0.000538516	0.0160576
Purpura and other hemorrhagic conditions	-0.00384426	0.00160135	0.0163671
Precordial pain	-0.00532978	0.00222036	0.0163769
Hypersomnia	-0.000135417	5.65567e-05	0.01665
Nonrheumatic aortic valve disorders	0.00159379	0.000665981	0.0167047
Sleep apnea	-0.00575885	0.00240807	0.0167811
Multiple myeloma	-0.00215064	0.00090078	0.0169624
Other abnormal glucose	0.00175219	0.000735557	0.0172136
Diverticulum of esophagus acquired	-0.00112657	0.000473826	0.0174255
Other cerebral degenerations	0.00327696	0.0013784	0.017437
Vitamin C deficiencies	0.000259341	0.000109531	0.0178974
Other conditions of brain NOS	0.00191733	0.000813754	0.0184655
Congenital anomalies of urinary system	-0.00225921	0.000962917	0.0189659
Cancer of the gums	0.000462892	0.000197956	0.0193689
Other acquired deformities of limbs	0.00176158	0.000754945	0.0196279
Calculus of lower urinary tract	0.00226631	0.000974336	0.020019
Atherosclerosis of renal artery	-0.000626411	0.000269721	0.0202099
Cholelithiasis	-0.00858143	0.00370334	0.0204927
Cerebral ischemia	-0.00487522	0.00210569	0.0205994
Cancer of other endocrine glands	-0.000747309	0.000324848	0.0214212
Retinal vascular changes and abnomalities	0.00259466	0.00112815	0.0214528
Anticoagulants causing adverse effects	0.0014131	0.000615107	0.021601
Disorders of urea cycle metabolism	-0.000241944	0.000105817	0.0222288
Bacterial infection NOS	-0.00847955	0.00371096	0.0223133
Tension headache	-0.00143903	0.000630031	0.0223681
Cancer of other female genital organs excluding uterus and ovary	-0.00291561	0.00127932	0.022666
Chronic pericarditis	-0.000759984	0.00033455	0.0231075
Disorders of phosphorus metabolism	-0.00186153	0.000820513	0.0232845
Abnormality of gait	0.00483964	0.00213942	0.02369
Benign neoplasm of uterus	0.0151141	0.00671937	0.0244924
Nystagmus and other irregular eye movements	-0.00126237	0.000561757	0.024629
Allergic purpura	-0.000487742	0.000217218	0.0247431
Toxic effect of non ethyl alcohol and petroleum and other solvents	0.00088996	0.000396814	0.0249125
Viral infection	-0.00409008	0.00182377	0.0249201
Cancer of nasopharynx	-0.000481081	0.000215358	0.0254924
Trigeminal nerve disorders CN5	0.0017325	0.000777271	0.0258176
Benign neoplasm of pituitary gland and craniopharyngeal duct pouch	0.00138208	0.000624939	0.0269991
Sideroblastic anemia	-0.000305407	0.000138542	0.0274942
Abnormal results of function study of liver	-0.00493774	0.00223991	0.0274947
Cellulitis and abscess of trunk	-0.0019275	0.000875935	0.0277719
Pneumonia due to fungus mycoses	0.000932317	0.000425019	0.0282656
Embolism and thrombosis of abdominal aorta	0.000451841	0.000207803	0.0296781
Anal and rectal polyp	-0.00653964	0.00301191	0.0299122
Cancer of connective tissue	0.00132706	0.000611436	0.0299774
Acute osteomyelitis	-0.000193844	8.94309e-05	0.0301956
Renal osteodystrophy	0.000161759	7.4823e-05	0.0306271
Pulmonary congestion and hypostasis	0.00170196	0.000788675	0.0309282
Osteoarthrosis generalized	0.00169499	0.00078568	0.0309791
Other local infections of skin and subcutaneous tissue	0.00290063	0.00134471	0.0310003
Other disorders of arteries and arterioles	0.00273978	0.00127202	0.0312506
Neurological disorders	0.00593938	0.00275933	0.0313606
Disorders of protein plasma amino acid transport and metabolism	-0.00175838	0.000816924	0.0313633
Cyst or abscess of Bartholin s gland	0.00374563	0.00174493	0.0318276
Varicose veins	-0.00692234	0.00323065	0.0321373
Cancer of tongue	0.0012699	0.000592838	0.0321889
Neoplasm of uncertain behavior	-0.00252481	0.00118261	0.032766
Cancer of stomach	0.00183654	0.000861695	0.0330644
Mild cognitive impairment	-0.00145944	0.000685965	0.033373
Degenerative and vascular disorders of ear	0.00101004	0.000475448	0.0336384
Congenital hypothyroidism	-0.000460144	0.000217209	0.0341387
Myalgia and myositis unspecified	-0.00109353	0.000517378	0.0345503
Congenital anomalies of male genital organs	0.00175789	0.000833993	0.0350496
Umbilical hernia	-0.00430113	0.00204594	0.0355298
Cancer of larynx pharynx nasal cavities	-0.00179585	0.000854422	0.0355692
Throat pain	-0.00130003	0.000619865	0.03597
Abnormal glucose	0.00243488	0.00116236	0.0361918
Cardiac conduction disorders	-0.00682266	0.00325852	0.0362792
Toxic erythema	-0.000748261	0.000357657	0.0364284
Substance addiction and disorders	-0.00162859	0.000780099	0.0368283
Adverse drug events and drug allergies	0.0013502	0.000646859	0.0368601
Myoneural disorders	-0.00103633	0.000496887	0.0370111
Intestinal disaccharidase deficiencies and disaccharide malabsorption	0.00102113	0.00048961	0.0370155
Otitis media	0.00268177	0.00128684	0.0371613
Osteoarthrosis NOS	-0.00632966	0.00304071	0.0373757
Chronic osteomyelitis	0.000415992	0.00019996	0.037492
Sensorineural hearing loss	0.00201577	0.000970499	0.0377979
Other disorders of eye	0.00533153	0.00256852	0.0379206
Acquired coagulation factor deficiency	-0.000248643	0.000119985	0.0382395
Muscular dystrophies and other myopathies	-0.00134996	0.000651779	0.0383411
Other specified cardiac dysrhythmias	0.00452094	0.00218849	0.0388499
Cellulitis and abscess of face neck	0.00157827	0.000764454	0.0389643
Althete s foot	-0.000842763	0.000409697	0.0396832
Primary pulmonary hypertension	0.00140448	0.000683143	0.0397917
Intestinal helminthiases	-0.000785736	0.000383522	0.0404885
Cancer of eye	0.000856743	0.000418399	0.0405932
Symbolic dysfunction	-0.000370546	0.00018108	0.0407262
Cerebral degeneration unspecified	0.00188199	0.000919877	0.0407654
Other unspecified back disorders	0.00161625	0.000790998	0.0410234
Mastodynia	-0.000582722	0.000285563	0.0412903
Thromboangiitis obliterans	0.000215707	0.000105818	0.0415032
Other biliary tract disease	-0.00456718	0.00224424	0.0418451
Polyphagia	-0.000115076	5.65583e-05	0.0418877
Candidiasis	0.00380042	0.0018731	0.042465
Acquired acanthosis nigricans	-0.000709443	0.000349746	0.0425146
Pulmonary insufficiency or respiratory failure following trauma and surgery	0.000162237	7.99887e-05	0.0425362
Vitiligo	-0.000680058	0.000336945	0.0435601
Other diseases of lung	-0.00262748	0.00130318	0.0437782
Poisoning by agents primarily affecting blood constituents	0.00125878	0.000626031	0.0443544
Contracture of tendon sheath	-0.000728081	0.000362103	0.0443578
Unspecified monoarthritis	-0.00869732	0.00433832	0.0449885
Glaucoma	0.00536665	0.00268766	0.0458507
Ischemic Heart Disease	-0.01068	0.00535324	0.0460383
Iatrogenic hypotension	-0.00118148	0.00059262	0.0461901
Cholelithiasis and cholecystitis	-0.00794714	0.00399658	0.0467586
Other disorders of liver	-0.00317492	0.00159742	0.0468643
Painful respiration	-0.00104757	0.000527344	0.0469779
Keratoconjunctivitis	0.000380613	0.000191802	0.047211
Somatoform disorder	-0.000778531	0.000392785	0.0474713
Disorders of muscle ligament and fascia	-0.000471185	0.00023828	0.0479921
Varicose veins of lower extremity	-0.00621732	0.00315592	0.0488334
Leukoplakia of oral mucosa	0.00113379	0.000580662	0.0508688
Psoriasis and related disorders	-0.00347431	0.0017863	0.0517784
Spondylosis and allied disorders	0.00340089	0.00175222	0.0522711
Retinal detachments and defects	0.00357619	0.0018455	0.0526498
Inflammatory disease of cervix vagina and vulva	0.00642609	0.0033267	0.0534016
Oliguria and anuria	-0.000828779	0.000429604	0.0537103
Acute and chronic tonsillitis	-0.00259818	0.00134902	0.0541076
Vascular disorders of kidney hypertrophy	-0.000704194	0.000366447	0.0546468
Abnormal mammogram	0.000440515	0.000229727	0.0551679
Congenital cataract and lens anomalies	-0.000588881	0.000307167	0.0552214
Other disorders of synovium tendon and bursa	-0.00499829	0.00260801	0.0553005
Dementias	0.00337307	0.00176026	0.0553357
Syncope and collapse	-0.00627603	0.0032956	0.0568633
Kyphoscoliosis and scoliosis	-0.00174471	0.000916899	0.057063
Other chronic nonalcoholic liver disease	-0.00374978	0.00197206	0.0572437
Dissociative disorder	-0.000440662	0.000233173	0.0587782
Anomalies of endocrine glands congenital	-0.000582853	0.000308465	0.0588216
Psoriasis	-0.00332058	0.00176671	0.060173
Rupture of synovium	0.00137528	0.000731878	0.0602301
Gram negative septicemia	-0.00242394	0.00129179	0.0605983
Tachycardia NOS	-0.00345701	0.00184436	0.0608804
Secondary malignant neoplasm of digestive systems	-0.00285357	0.00152364	0.061087
Osteoarthrosis	-0.00930276	0.00499972	0.0627935
Pelvic peritoneal adhesions female postoperative postinfection	0.00642686	0.00345556	0.0629063
Dental abrasion erosion and attrition	0.000203494	0.00010953	0.0631858
Pulmonary collapse interstitial and compensatory emphysema	-0.00374451	0.0020166	0.0633335
Primary intrinsic cardiomyopathies	0.00241919	0.00130833	0.0644489
Other aneurysm	-0.00303392	0.00164482	0.065107
Pernicious anemia	-0.00171316	0.000942732	0.0691832
Hearing loss	0.00499597	0.00275239	0.0695038
Cerebral atherosclerosis	-0.00114549	0.000631663	0.0697623
Chronic venous insufficiency CVI	0.0011285	0.000622811	0.0699943
Congestive heart failure CHF NOS	-0.00345619	0.00191176	0.0706297
Secondary malignant neoplasm of liver	0.00357204	0.00197865	0.0710293
Cancer suspected or other	0.0081431	0.00451731	0.0714447
Open wound of nose and sinus	-0.00101854	0.000565286	0.0715761
Rash and other nonspecific skin eruption	0.003022	0.00168145	0.0722959
Infantile cerebral palsy	-0.000696264	0.000387669	0.0724907
Chronic laryngitis	-0.000506264	0.000282771	0.0733952
Personal history of diseases of digestive system	-0.00798064	0.00446431	0.0738329
Chronic airway obstruction	-0.00669644	0.00375348	0.0744143
Partial epilepsy	0.00104268	0.000584763	0.0745722
Hemorrhagic disorder due to intrinsic circulating anticoagulants	-0.000511643	0.000286958	0.0745889
Cyst and pseudocyst of pancreas	0.00132638	0.000744086	0.074659
Asthma with exacerbation	0.00091625	0.000514248	0.0747943
Urinary obstruction	-0.000811993	0.000455753	0.0748071
Abnormal results of function study of pulmonary system	-0.000396582	0.000222667	0.0749044
Mood disorders	-0.00222726	0.0012508	0.0749675
Cardiomyopathy	0.00236333	0.00132829	0.0752033
Malignant neoplasm other	0.00789849	0.00444914	0.0758515
Ulcerative colitis	-0.00321041	0.00180929	0.0759969
Poisoning by other anti infectives	0.00134261	0.0007569	0.0760933
Fracture of humerus	0.000842392	0.000477238	0.077541
Postoperative infection	-0.00384984	0.00218541	0.0781362
Other endocrine disorders	0.000730962	0.000416464	0.0792318
Other disorders of intestine	-0.00410624	0.0023405	0.0793574
Noninfectious disorders of lymphatic channels	0.00198199	0.00113078	0.0796446
Other and unspecified disorders of back	0.0014005	0.000801994	0.0807656
Delirium due to conditions classified elsewhere	0.00280965	0.00160926	0.0808253
Malignant neoplasm of ovary and other uterine adnexa	0.00405551	0.00232499	0.0811063
Disease of tricuspid valve	-0.00270276	0.00155098	0.0814022
Toxic effect of carbon monoxide	-0.000381252	0.000219045	0.0817681
Disorders of bilirubin excretion	0.00124642	0.000716976	0.0821331
Myasthenia gravis	-0.000801342	0.000461057	0.0822021
Benign neoplasm of bone and articular cartilage	-0.000957055	0.000551776	0.0828306
Benign neoplasm of colon	-0.00859937	0.00496129	0.0830448
Congenital deficiency of other clotting factors including factor VII	0.000923871	0.000537075	0.0853985
Ankylosing spondylitis	-0.00119177	0.000693822	0.0858535
Acid base balance disorder	0.00266585	0.00155231	0.0859171
Chronic bronchitis	-0.00366377	0.00213351	0.0859345
Endometriosis	0.00691031	0.00404384	0.0874803
Uterine Uterovaginal prolapse	0.00835909	0.00490978	0.0886561
Other vitamin B12 deficiency anemia	-0.000847127	0.000499208	0.0897087
Chorioretinal scars	0.000664347	0.000391679	0.0898574
Diabetes mellitus	-0.00527448	0.00311502	0.0904102
Abnormal movement	0.00415617	0.00245742	0.0907854
Poisoning by agents primarily acting on the smooth and skeletal muscles and respiratory system	-0.000404615	0.000239956	0.0917561
Acute upper respiratory infections of multiple or unspecified sites	0.00272759	0.00161998	0.0922368
Noninflammatory disorders of vulva and perineum	0.0041489	0.00246876	0.0928493
Agorophobia social phobia and panic disorder	0.0018491	0.00110278	0.0935902
Thyrotoxicosis with or without goiter	0.00254003	0.00151905	0.094503
Hypoventilation	0.000697395	0.000417264	0.0946528
Hereditary and idiopathic peripheral neuropathy	0.000719496	0.000430612	0.0947484
Abnormal function study of cardiovascular system	-0.00146918	0.000882157	0.0958246
Swelling of limb	0.00165399	0.000993286	0.0958799
Bronchiectasis	-0.00291153	0.00175146	0.096444
Chronic pain	0.00123658	0.000746972	0.0978338
Acute renal failure	0.00528018	0.00319023	0.0979025
Dermatomycoses	-0.000168421	0.000101966	0.0985877
Fracture of unspecified part of femur	-0.000485151	0.000293866	0.0987549
Muscular dystrophies	-0.000621745	0.000377229	0.0993145
Carbuncle and furuncle	0.00264604	0.0016101	0.100301
Schmorl s nodes	0.000393766	0.000239956	0.1008
Dysuria	-0.00185289	0.00112961	0.100944
Otitis media and Eustachian tube disorders	0.00234662	0.0014308	0.10099
Adverse effects of antibacterials not penicillins	-0.000439443	0.000268267	0.101406
Hemorrhage from gastrointestinal ulcer	-0.00138745	0.000847369	0.101556
Functional digestive disorders	-0.00846044	0.00517712	0.102218
Chronic inflammatory disorders of orbit	0.000195998	0.000119986	0.102365
Myopathy	-0.000899047	0.000550963	0.102728
Dyshidrosis	0.000194932	0.000119986	0.104244
Irritable Bowel Syndrome	-0.00431817	0.00266388	0.105016
Erythematous conditions	-0.00286597	0.00176983	0.105372
Curvature of spine	-0.00161101	0.000995373	0.105556
Disorders of carbohydrate transport and metabolism	0.000840079	0.000519662	0.105968
Abnormal weight gain	-0.000450197	0.000278486	0.105968
Epistaxis or throat hemorrhage	0.00270302	0.00167473	0.106528
Chronic passive congestion of liver	-0.000328415	0.000203918	0.107284
Pneumococcal pneumonia	0.00496266	0.00308242	0.107401
Pituitary hyperfunction	0.000697614	0.000433393	0.107474
Osteoarthrosis localized secondary	-0.000866515	0.000539335	0.108135
Osteitis deformans and osteopathies associated with other disorders classified elsewhere	-0.000408651	0.000254472	0.108301
Inflammatory bowel disease and other gastroenteritis and colitis	-0.00342263	0.00213204	0.108421
Other diseases of respiratory system NEC	0.00551116	0.00343424	0.108545
Psychogenic disorder	0.000984182	0.00061407	0.108997
Poisoning by agents primarily affecting the gastrointestinal system	-0.000522546	0.000326089	0.109053
Other chronic ischemic heart disease unspecified	-0.00638372	0.00398463	0.109137
Eustachian tube disorders	0.000726543	0.000454126	0.109627
Gastrointestinal complications	-0.00125474	0.000786422	0.110599
Other paralytic syndromes	-0.00144463	0.000905445	0.110604
Phobia	0.00170769	0.00107296	0.111485
Diseases of spleen	0.00134776	0.000847261	0.111672
Gout	-0.00310562	0.00196069	0.113208
Tics and choreas	-0.000302468	0.000191803	0.114803
Elevated sedimentation rate	-0.000482127	0.000305829	0.114921
Cholesteatoma	-0.00112595	0.000714303	0.114959
Pyogenic granuloma	-0.000956537	0.00060687	0.114985
Pneumonia	0.00611247	0.00387808	0.114991
Anterior horn cell disease	0.000917739	0.000582648	0.11523
Cholelithiasis with acute cholecystitis	-0.00215069	0.0013667	0.115572
Candidiasis of skin and nails	0.00039512	0.000251334	0.11593
Other symptoms referable to back	-0.000213076	0.000135628	0.116175
Abnormal findings on examination of urine	-0.00309019	0.0019696	0.116663
Bipolar	-0.00170414	0.00108933	0.117727
Benign neoplasm of respiratory and intrathoracic organs	-0.000984425	0.000630062	0.118189
Aortic aneurysm	-0.00228581	0.00146486	0.118658
Leukemia	-0.00230558	0.00147884	0.118987
Nonspecific abnormal findings in stool contents	-0.00257539	0.00167094	0.123248
Occlusion and stenosis of precerebral arteries	-0.00210798	0.00136892	0.123589
Disorders of porphyrin metabolism	0.000291696	0.000189705	0.124139
Conjunctivitis noninfectious	-0.000284187	0.000185445	0.125411
Cutaneous lupus erythematosus	-0.000675139	0.000440629	0.125469
Absent or infrequent menstruation	-0.00105697	0.000689889	0.125503
Fracture of lower limb	-0.00152723	0.000998193	0.126017
Acute reaction to stress	0.000559405	0.000367559	0.128024
Disorders of mineral metabolism	0.0030477	0.00200595	0.128681
Disorders of esophageal motility	-0.00139603	0.000919433	0.128925
Acute prostatitis	0.00156608	0.00103242	0.129293
Other abnormality of urination	-0.00200479	0.00132499	0.130266
Chronic tonsillitis and adenoiditis	-0.0014948	0.000989879	0.131022
Other hypertrophic cardiomyopathy	0.000793724	0.000525758	0.131127
Other complications of the puerperium NEC	-0.00162763	0.00107855	0.131278
Other disorders of gallbladder	-0.00196032	0.00130105	0.131883
Colorectal cancer	0.00348278	0.00231364	0.132241
Schizophrenia	-0.001269	0.000843113	0.13229
Toxic effect of other substances chiefly nonmedicinal as to source	0.000382924	0.000254503	0.132428
Conductive hearing loss	0.00101201	0.000675316	0.133985
Dysphagia	-0.00440814	0.0029436	0.134255
Pneumonitis due to inhalation of food or vomitus	0.00178752	0.00119425	0.134454
Other specified nonpsychotic and or transient mental disorders	0.0014396	0.000963824	0.135271
Ulceration of the lower GI tract	0.0017688	0.0011844	0.13533
Polyp of corpus uteri	0.00883165	0.0059261	0.136147
Disorders of plasma protein metabolism	-0.00116454	0.000783114	0.137
Influenza	0.00157092	0.00105667	0.137101
Poisoning by antibiotics	0.00693508	0.00466957	0.137501
Cellulitis and abscess of fingers toes	-0.0012255	0.000826253	0.138021
Lipoma of skin and subcutaneous tissue	0.00317898	0.00214565	0.138449
Other symptoms involving abdomen and pelvis	0.00199878	0.00135014	0.13876
Other specified diffuse diseases of connective tissue	-0.000421306	0.000285573	0.140132
Hodgkin s disease	0.000769819	0.000524311	0.142038
Subarachnoid hemorrhage	-0.00134625	0.000918208	0.142602
Contusion	-0.00210168	0.00143439	0.142864
Allergy adverse effect of penicillin	0.00634016	0.00432952	0.143085
Systemic sclerosis	-0.000676735	0.000462769	0.143644
Intervertebral disc disorder with myelopathy	0.00102042	0.000698457	0.144027
Congenital anomalies of the eye	-0.000596189	0.000408745	0.14468
Other infectious and parasitic diseases	0.00092726	0.000638179	0.146231
Extrinsic allergic alveolitis	-0.000489898	0.000338117	0.147366
Symptoms affecting skin	-0.00120905	0.00083457	0.147418
Cystic kidney disease	-0.000965101	0.000667542	0.148247
Localized adiposity	-0.000385536	0.000266765	0.148395
Anisometropia	-0.000821492	0.000568738	0.148624
Acute bronchitis and bronchiolitis	0.000793377	0.000550273	0.149363
Joint effusions	0.000701689	0.000487186	0.149786
Hepatomegaly	-0.00088825	0.000619046	0.151325
Coronary atherosclerosis	-0.00641772	0.00447533	0.151567
Pectus and other congenital anomalies of ribs sternum	0.000288127	0.000201959	0.153678
Obstructive chronic bronchitis	-0.00290754	0.00205841	0.157799
Hypoparathyroidism	0.000724894	0.000514239	0.158645
Disorders of the orbit	-0.000411985	0.000292495	0.158979
Gout and other crystal arthropathies	-0.00285127	0.00203632	0.161452
Nonspecific abnormal findings in cerebrospinal fluid	-0.000216754	0.000154897	0.161712
Nerve root lesions	0.000372348	0.000266775	0.162795
Fracture of tibia and fibula	-0.000780759	0.000562487	0.165123
Juvenile rheumatoid arthritis	0.000192044	0.000138548	0.165709
Benign neoplasm of breast	0.00353256	0.00255075	0.166081
Gastroesophageal laceration hemorrhage syndrome	0.000795294	0.000574374	0.166167
Ill defined descriptions and complications of heart disease	-0.00141437	0.00102196	0.166367
Other symptoms disorders or the urinary system	-0.00601746	0.00435365	0.166922
Personal history of diseases of blood and blood forming organs	0.0010369	0.000751734	0.167788
Other cardiac conduction disorders	0.000399497	0.000289752	0.167971
Cardiac pacemaker in situ	-0.00263536	0.00191157	0.168006
Placenta previa and abruptio placenta	0.00315122	0.00229136	0.169052
Vascular disorders of skin	0.000547887	0.000398846	0.169542
Varicella infection	-0.00031306	0.000227984	0.169701
Osteitis deformans Paget s disease of bone	-0.000342769	0.000249716	0.169866
Other specified diseases of sebaceous glands	-0.000134295	9.79676e-05	0.170435
Degeneration of macula and posterior pole of retina	0.00288831	0.00210885	0.170807
Macular degeneration senile of retina NOS	0.00288831	0.00210885	0.170807
Inflammation of the eye	-0.00244853	0.00179573	0.172716
Organic or persistent insomnia	0.00075772	0.000556063	0.172993
Hemorrhage in early pregnancy	0.002592	0.00190474	0.173575
Lipoma	0.00342569	0.00252498	0.17487
Acute pancreatitis	0.00143924	0.00106154	0.17516
Osteopenia or other disorder of bone and cartilage	-0.000675744	0.000498535	0.175272
Other immunological findings	-0.000732325	0.000543618	0.177939
Cancer of bone and connective tissue	0.000964304	0.00071596	0.178023
Hereditary retinal dystrophies	-0.000489819	0.000364289	0.178759
Psoriatic arthropathy	-0.00125595	0.000934484	0.178948
Renal failure	0.00487778	0.0036362	0.179775
Bursitis	-0.00104672	0.000780692	0.179998
Torticollis	-0.000451577	0.00033695	0.180184
Spontaneous ecchymoses	-0.00056029	0.000418401	0.180532
GERD	-0.00618484	0.00462498	0.181136
Insomnia	0.000785589	0.000588148	0.181648
Cystitis	0.00235296	0.00176172	0.181678
Congenital anomalies of peripheral vascular system	0.000563737	0.000422214	0.181815
Congenital anomalies of skin	-0.000469519	0.00035204	0.1823
Abnormal involuntary movements	-0.00157043	0.00118268	0.184228
Vascular dementia	0.00112077	0.000845378	0.18492
Poisoning by psychotropic agents	0.0017532	0.00132489	0.185744
Hallucinations	0.000968286	0.000732765	0.186364
Ganglion and cyst of synovium tendon and bursa	-0.00218639	0.00166199	0.188335
Nerve root and plexus disorders	0.00168449	0.00128235	0.188982
Urethral syndrome	-0.000228905	0.000174325	0.189151
Preeclampsia and eclampsia	0.00155698	0.00118624	0.189343
Changes in skin texture	-0.000483103	0.000368661	0.190052
Traumatic cataract	0.000424549	0.000324843	0.191236
Paraproteinemia	-0.000945899	0.000723955	0.191359
Other specified peripheral vascular diseases	-0.000315176	0.000241587	0.192027
Malignant neoplasm of rectum rectosigmoid junction and anus	0.00203332	0.00156082	0.192667
Congenital anomalies of face and neck	-0.000694578	0.000533367	0.192831
Stomatitis and mucositis	0.00101086	0.000776324	0.192878
Autoimmune hemolytic anemias	0.000481838	0.000370809	0.193799
Other disorders of carbohydrate transport and metabolism	-0.000231867	0.000178851	0.19483
Psoriasis vulgaris	-0.00203705	0.00157532	0.195976
Visual disturbances	-0.00269021	0.00208144	0.196193
Premenstrual tension syndromes	-0.000963815	0.000747742	0.197411
Rheumatism unspecified and fibrositis	-0.000711457	0.000552355	0.197732
Bursitis disorders	-0.000173795	0.000135625	0.200039
Urinary complications NEC	-0.000414576	0.000323631	0.200189
Corneal ulcer	0.000515758	0.000402842	0.200441
Monocytic leukemia	-0.000314063	0.000246508	0.202646
Open wound of neck	-0.000486582	0.000382495	0.203329
Hyperventilation	-0.000649472	0.000511178	0.203893
Anal and rectal conditions	-0.00511203	0.00402406	0.203955
Pancreatic cancer	-0.00122073	0.00096638	0.206519
Cancer of bronchus lung	0.00231773	0.00183688	0.207032
Other specified benign mammary dysplasias	-0.00222249	0.0017623	0.207262
Sickle cell anemia	-0.000751946	0.000596354	0.207343
Hemorrhage during pregnancy childbirth and postpartum	0.00360518	0.00286229	0.207835
Splenomegaly	0.000977898	0.000777313	0.208375
Colon cancer	0.00241159	0.00191802	0.208634
Esophageal atresia tracheoesophageal fistula	-0.000251009	0.000199969	0.209394
Noninfectious dermatoses of eyelid	0.000162199	0.000129598	0.210735
Astigmatism	0.0016405	0.001311	0.210812
Postmenopausal bleeding	0.00773279	0.00618398	0.211134
Hemiplegia	0.00190227	0.00152594	0.212537
Ventricular fibrillation and flutter	-0.000853781	0.000684953	0.212589
Diaper or napkin rash	-0.000168936	0.000135618	0.212883
Other disorders of purine and pyrimidine metabolism	-9.3181e-05	7.48231e-05	0.213003
Malaise and fatigue	0.00276341	0.00221963	0.213138
Infusion and transfusion reaction	-0.000182752	0.000146947	0.213627
Lupus localized and systemic	-0.00090724	0.000730518	0.214269
Poisoning by agents primarily affecting the cardiovascular system	0.000638262	0.000514237	0.214539
Carcinoma in situ of skin	0.00123324	0.000994189	0.214811
Open wound of toe s	0.000374261	0.000301898	0.215091
Noninflammatory female genital disorders	0.00779436	0.00629186	0.215421
Symptoms involving head and neck	-0.00172484	0.00139301	0.215639
Hemoptysis	-0.00189378	0.00153317	0.216756
Cancer of brain and nervous system	0.00102088	0.000827936	0.217559
Disorders of iris and ciliary body	-0.000953636	0.000774489	0.218208
Spinocerebellar disease	0.000509604	0.000414565	0.218979
Benign mammary dysplasias	0.00415262	0.00338619	0.220071
Dermatophytosis	0.000758162	0.00061911	0.220727
Other disorders of biliary tract	-0.00147969	0.00120943	0.221158
Disorders of fluid electrolyte and acid base balance	0.00431231	0.00352549	0.221263
Inflammation of eyelids	-0.00190578	0.00156587	0.223578
Hyperemesis gravidarum	0.00098	0.000805489	0.223738
Diseases of the jaws	0.0012561	0.00103392	0.22441
Suppurative and unspecified otitis media	0.00107017	0.000881503	0.224737
Tympanosclerosis and middle ear disease related to otitis media	-0.000568093	0.000467981	0.224778
Arthropathy associated with other disorders classified elsewhere	0.00048106	0.000396477	0.225002
Alopecia Areata	-0.000211185	0.000174318	0.225707
Malignant neoplasm of ovary	0.00273815	0.00226099	0.225881
Benign neoplasm of adrenal gland	-0.000639251	0.000528024	0.226031
Abnormal results of function study of kidney	0.000577283	0.000477178	0.226362
Bacterial pneumonia	0.00389147	0.00323323	0.22875
Rheumatic fever chorea	-0.000206844	0.000172021	0.229195
Cardiac pacemaker device in situ	-0.0023755	0.0019769	0.229508
Sarcoidosis	-0.00103189	0.000860189	0.230292
Adjustment reaction	-0.000658536	0.000553155	0.233847
Peptic ulcer excl esophageal	0.00339138	0.00284914	0.233922
Bone cancer	-0.000469759	0.000394824	0.234129
Abnormal granulation tissue	-0.000826291	0.00069567	0.234927
Hypotony of eye	-0.000245948	0.000207799	0.236578
Shock	-0.000562329	0.000475471	0.236938
Nodular lymphoma	0.000731381	0.000619199	0.237535
Genitourinary congenital anomalies	-0.00149134	0.00126315	0.237742
Disorders of menstruation and other abnormal bleeding from female genital tract	0.00920748	0.00780269	0.237986
Gouty arthropathy	-0.000260181	0.000220838	0.238736
Fever of unknown origin	0.00261246	0.00222423	0.240177
Cancer of hypopharynx	-0.000296896	0.000252907	0.240423
Joint ligament sprain	-0.000497823	0.000424099	0.240461
Cystic mastopathy	-0.00219763	0.00187289	0.240642
Pelvic inflammatory disease NOS	0.0013547	0.00115544	0.241013
Benign neoplasm of unspecified sites	-0.00171006	0.0014589	0.241134
Abnormal sputum	-0.00183073	0.00156581	0.242327
Viral Enteritis	0.00124952	0.00107313	0.244275
Manlignant and unknown neoplasms of brain and nervous system	0.00107338	0.000922941	0.24483
Stomatitis and mucositis ulcerative	0.000841899	0.000724829	0.245434
Open wound of foot except toe s alone	-0.000500095	0.000430631	0.245517
Specific nonpsychotic mental disorders due to brain damage	0.000311919	0.000269757	0.247561
Other disorders of the kidney and ureters	-0.00257029	0.0022233	0.247653
Disturbances of sulphur bearing amino acid metabolism	-0.000103332	8.94331e-05	0.247924
Cervical radiculitis	-0.000903641	0.000782943	0.248436
Impetigo	0.000216407	0.000187585	0.248645
Acute transverse myelitis	-0.000327222	0.000284186	0.249553
Complication due to other implant and internal device	0.00223914	0.00194661	0.250031
E coli	0.00235289	0.00205327	0.251827
Malignant neoplasm of renal pelvis	-0.000354831	0.000309729	0.251954
Retinal detachment with retinal defect	0.00145589	0.00127089	0.251974
Circadian rhythm sleep disorder	-0.000228368	0.000199968	0.253446
Chronic inflammatory pelvic disease	-0.00153908	0.00134959	0.254118
Cancer of intrathoracic organs	-0.00028744	0.000252929	0.25577
Malignant neoplasm of kidney except pelvis	0.00127581	0.00112381	0.256268
Hydrocephalus	0.000935605	0.000824544	0.256505
Effects radiation NOS	-0.00282006	0.00248758	0.256938
Intestinal infection due to protozoa	-0.000282841	0.000249752	0.257431
Disorders resulting from impaired renal function	-0.000369893	0.000327244	0.258339
Arthropathy associated with neurological disorders	0.000334474	0.000296112	0.258666
Other diseases of respiratory system not elsewhere classified	0.0039578	0.00351579	0.260284
Malignant neoplasm of liver primary	-0.000568468	0.000505275	0.260562
Kyphosis acquired	0.000394306	0.000350878	0.261112
Lymphadenitis	0.00205806	0.00183267	0.261447
Regional enteritis	0.00148736	0.00132702	0.262363
Missed abortion Hydatidiform mole	-0.00243551	0.00217555	0.262931
Viral warts HPV	-0.00110036	0.000984296	0.263603
Shortness of breath	-0.00315777	0.00282558	0.263754
Other disorders of stomach and duodenum	0.00230841	0.00206677	0.264031
Cystitis and urethritis	0.00200364	0.00179517	0.264367
Poisoning by primarily systemic agents	0.000524942	0.000470512	0.264559
Glomerulonephritis	-0.00105148	0.000943304	0.264992
Breast cancer female	-0.00857514	0.00770639	0.265825
Cardiac arrest and ventricular fibrillation	-0.00146905	0.00132173	0.266371
HIV infection symptomatic	-0.000412972	0.000371642	0.266479
Simple and unspecified goiter	-0.000904043	0.000813631	0.266517
Hypertrophy of female genital organs	-0.00258	0.00232206	0.266534
Autism	0.000382035	0.000345117	0.268307
Emphysema	-0.0017951	0.00163027	0.270849
Pseudomonal pneumonia	-0.000414275	0.000377163	0.272032
Hereditary hemolytic anemias	-0.000928166	0.000846001	0.272589
Gastrojejunal ulcer	0.00025555	0.000233186	0.273121
Ankylosis of joint	-0.000123743	0.000113123	0.274008
Allergic rhinitis	0.00169918	0.00155927	0.275834
Disorders of the pituitary gland and its hypothalamic control	0.00103225	0.00094988	0.277163
Sacroiliitis NEC	0.000357146	0.000329731	0.278746
Mittelschmerz	-0.000334173	0.000308684	0.278999
Disturbances of amino acid transport	-0.00021641	0.000199963	0.279142
Nonsenile Cataract	-0.000296664	0.000274145	0.27919
Toxic effect of other metals	0.000214171	0.000197957	0.279294
Nausea and vomiting	0.00399426	0.00370241	0.280666
Disorders of iron metabolism	0.0009689	0.000900294	0.281837
Viral hepatitis A	-0.000298901	0.000278507	0.283171
Musculoskeletal symptoms referable to limbs	0.000995761	0.000930992	0.284813
Non autoimmune hemolytic anemias	-0.000151219	0.000141403	0.284883
Pain in joint	-0.00133219	0.00124844	0.285933
Benign neoplasm of spinal cord meninges	-0.000269557	0.00025293	0.286542
Cyst of the salivary gland	0.00032776	0.000308474	0.287999
Poisoning by water mineral and uric acid metabolism drugs	0.000422994	0.000399755	0.289995
Aseptic necrosis of bone	0.000283177	0.000268273	0.291173
Generalized convulsive epilepsy	-0.000738779	0.000700711	0.291734
Degenerative skin disorders	9.84765e-05	9.37923e-05	0.293745
Wegener s granulomatosis	0.000440994	0.000421254	0.295164
Cholangitis	-0.00098321	0.000939859	0.295504
Other disorders of ear	-0.000351153	0.000335765	0.29564
Rheumatic disease of the heart valves	-0.00299385	0.00286402	0.295871
Erythema nodosum	-0.00029494	0.000282773	0.296936
Sexually transmitted infections not HIV or hepatitis	-0.000235664	0.00022623	0.297552
Chromosomal anomalies and genetic disorders	-0.000479287	0.000460235	0.297692
Thyroid cancer	-0.000662966	0.000638829	0.299371
Esophagitis GERD and related diseases	-0.00607719	0.00587398	0.300859
Herpes zoster with nervous system complications	-0.000394172	0.00038142	0.301402
Aplastic anemia	0.000859039	0.000831458	0.301524
Dermatophytosis Dermatomycosis	0.00064355	0.000626792	0.304545
Other upper respiratory disease	0.0020616	0.00200872	0.30474
Complications of transplants and reattached limbs	-0.00273191	0.0026665	0.305585
Other and unspecified coagulation defects	0.000666465	0.000651797	0.306543
Calculus of ureter	-0.00157996	0.00155021	0.308112
Diseases and other conditions of the tongue	-0.00121074	0.00119107	0.309386
Cysts of the jaws	0.000584021	0.000575141	0.309897
Polycythemia vera	0.000638279	0.000629923	0.310934
Secondary thrombocytopenia	-0.000346936	0.000342806	0.311517
Cancer of prostate	0.00517034	0.00511632	0.312229
Other CNS infection and poliomyelitis	-0.00061714	0.000612038	0.313294
Scleritis and episcleritis	-0.000222612	0.000220869	0.313507
Otalgia	0.000570388	0.000566744	0.314209
Appendiceal conditions	0.00162135	0.00161198	0.314506
Degenerative skin conditions and other dermatoses	-0.00261112	0.00260054	0.315346
Infections specific to the perinatal period	-4.89299e-05	4.89843e-05	0.31785
Open wound of genital organs	0.000242804	0.00024326	0.318218
Sicca syndrome	0.000834151	0.000836013	0.31839
Spondylolisthesis congenital	-4.86192e-05	4.89853e-05	0.320942
Acquired spondylolisthesis	0.000594878	0.000600158	0.321588
Pulpitis and necrosis of tooth pulp	-0.000243494	0.000246527	0.323302
Acute appendicitis	0.00134052	0.0013602	0.324365
Parasomnia	0.000166356	0.000169682	0.32689
Coagulation defects	0.000968011	0.000988159	0.327279
Medulloadrenal hyperfunction	-8.30974e-05	8.48435e-05	0.327373
Disorder of skin and subcutaneous tissue NOS	-0.00259211	0.00265356	0.328648
Cyst of bone	-0.000185124	0.000189707	0.329145
Diabetes or abnormal glucose tolerance complicating pregnancy	0.000961892	0.000988761	0.330641
Other acquired musculoskeletal deformity	0.00081204	0.000835146	0.330886
Fracture of vertebral column without mention of spinal cord injury	0.000569891	0.000586127	0.330902
Other dyschromia	-0.000955172	0.000982971	0.331191
Cerebral artery occlusion with cerebral infarction	0.00158235	0.00162992	0.331641
Abnormal serum enzyme levels	0.00055046	0.000567334	0.331919
Behcet s syndrome	-0.000175642	0.000181081	0.332064
Spinal cord injury without evidence of spinal bone injury	0.000333608	0.000343976	0.332117
Benign neoplasm of kidney and other urinary organs	0.000458499	0.000473001	0.332376
Sexual and gender identity disorders	-0.00065478	0.000678881	0.334796
Symptomatic menopause	0.000867818	0.000901815	0.335899
Lung disease due to external agents	0.000761678	0.000792669	0.336601
Alteration of consciousness	0.000813859	0.00084741	0.336851
Scar conditions and fibrosis of skin	-0.00147514	0.00153608	0.336891
Ulceration of intestine	0.000932808	0.000972061	0.337248
Celiac disease	0.00134322	0.00140251	0.338201
Chronic lymphocytic thyroiditis	-0.000462535	0.000483834	0.339083
Disorders of external ear	0.000786729	0.000823037	0.339131
Toxic multinodular goiter	-0.000330945	0.000346278	0.339215
Cancer within the respiratory system	0.00186949	0.00195721	0.339487
Peripheral retinal degenerations	-0.000423257	0.00044343	0.339828
Adrenogenital disorders	-0.000123508	0.000129594	0.340569
Seborrheic keratosis	-0.00180137	0.00189057	0.340682
Disorders of diaphragm	0.000463254	0.000487072	0.341554
Abnormality of organs and soft tissues of pelvis complicating pregnancy childbirth or the puerperium	-0.00214793	0.00225861	0.341607
Abnormal heart sounds	0.00124419	0.00130832	0.341613
Chronic prostatitis	-0.00178623	0.00187904	0.341804
Impaction of intestine	0.0006161	0.000649353	0.342728
Infectious and parasitic complications affecting pregnancy	-0.00059919	0.000632584	0.343533
Pervasive developmental disorders	0.000375918	0.00039781	0.344675
Lymphoid leukemia acute	-0.000260162	0.000275621	0.345215
Protozoan infection	-0.000133063	0.00014139	0.346652
Secondary malignancy of lymph nodes	-0.00243801	0.00259838	0.348101
Cancer of esophagus	0.000930245	0.000991646	0.348203
Cerebrovascular disease	-0.00316327	0.00337468	0.348577
Dyschromia and Vitiligo	-0.00103967	0.00111116	0.349446
Other demyelinating diseases of central nervous system	-0.000432761	0.000462812	0.349753
Myeloproliferative disease	0.00105981	0.00113421	0.350098
Breast cancer	-0.00326068	0.00349284	0.350545
Other disorders of thyroid	-0.000680759	0.000730108	0.351126
Congenital anomalies of limbs	-0.000654259	0.000701907	0.351278
Synoviopathy	-0.000570901	0.000612712	0.35146
Excessive vomiting in pregnancy	0.000926445	0.000995489	0.352039
Swelling mass or lump in head and neck Space occupying lesion intracranial NOS	0.000928157	0.000997877	0.352303
Chronic pharyngitis and nasopharyngitis	0.000945011	0.00101804	0.35327
Stricture of artery	0.000937825	0.00101201	0.354085
Schizophrenia and other psychotic disorders	-0.000971458	0.0010496	0.354682
Optic neuritis neuropathy	-0.000452306	0.000490464	0.356424
Malignant neoplasm of female breast	-0.00691986	0.0075114	0.356922
Other specified diseases of the salivary glands	-0.000340227	0.00036975	0.357492
Chondrocalcinosis	-0.000503373	0.000548144	0.35845
Congenital anomalies of upper limb including shoulder girdle	-0.000199272	0.000217219	0.358945
Anomalies of tooth position malocclusion	-0.000482739	0.000526534	0.359235
Viral pneumonia	0.000472538	0.000516565	0.360313
Encephalitis non infectious	-0.000188223	0.000205878	0.360588
Articular cartilage disorder	-0.00028282	0.000309763	0.361232
Hypopotassemia	-0.00167006	0.00183114	0.361752
Polyp of female genital organs	0.00613496	0.00673218	0.362145
Primary biliary cirrhosis	-0.00047941	0.00052651	0.362537
Cleft palate	-0.000166852	0.000183274	0.362612
Otitis externa	-0.000712326	0.000782811	0.362844
Bariatric surgery	0.000187158	0.000205873	0.3633
Cervicitis and endocervicitis	0.00195472	0.00215195	0.363695
Cervical cancer	-0.000998914	0.00109974	0.363709
Diseases of esophagus	-0.00548421	0.00603904	0.363812
Congenital anomalies of genital organs	0.000738976	0.000815339	0.364755
Complications of cardiac vascular device implant and graft	-0.0015774	0.00174118	0.364969
Other disorders of metabolism	0.00121455	0.00134538	0.366654
Other specified congenital anomalies of nervous system	0.000270044	0.000299262	0.366862
Renal dialysis	-0.000735333	0.000816947	0.368068
Disturbance of skin sensation	-0.00164145	0.00182418	0.368213
Intervertebral disc disorders	-0.00253987	0.00282992	0.369448
Other cardiomyopathy	-0.000237747	0.000265245	0.370076
Human immunodeficiency virus HIV disease	-0.000371086	0.00041614	0.372536
Vertiginous syndromes and other disorders of vestibular system	-0.00137359	0.00155095	0.37581
Fracture of ankle and foot	-0.000491406	0.00055608	0.376861
Abdominal hernia	-0.00570325	0.00646763	0.377878
Eye infection viral	0.000379116	0.000430628	0.378654
Glossodynia	-0.000158932	0.000181078	0.38011
Anomalies of respiratory system congenital	0.000235256	0.000268268	0.380519
Dentofacial anomalies including malocclusion	-0.000489374	0.000558174	0.380628
Qualitative platelet defects	-9.9136e-05	0.000113124	0.380842
Cerebral edema and compression of brain	0.000580103	0.000662767	0.381425
Folate deficiency anemia	-0.000517816	0.000592051	0.381784
Difficulty in walking	0.000585427	0.000669587	0.38195
Lung transplant	0.000194435	0.000222662	0.382538
Transient mental disorders due to conditions classified elsewhere	0.000330075	0.000378266	0.382881
Aphasia speech disturbance	0.00132747	0.00153166	0.386115
Hemoglobinuria	0.000112106	0.000129597	0.387017
Separation of retinal layers	-0.00033222	0.000384551	0.387634
Cushing s syndrome	-0.00029783	0.000345101	0.388126
Infection inflammation of internal prosthetic device implant and graft	-0.00104047	0.00120821	0.389146
Disorders of penis	-0.00297707	0.00346086	0.389674
Mastoiditis related conditions	0.00032868	0.000382493	0.39017
Atrophy of female genital tract	0.00133753	0.00155882	0.390869
Panniculitis	-0.000213995	0.000249743	0.391522
Lack of normal physiological development	-0.000128209	0.000149646	0.391585
Lack of normal physiological development unspecified	-0.000128209	0.000149646	0.391585
Infestation lice mites	0.000182389	0.000213504	0.392958
Atrioventricular AV block	-0.00165307	0.00193685	0.393391
Contracture of palmar fascia Dupuytren s disease	0.00147879	0.0017343	0.393842
Gram positive septicemia	0.000724378	0.000852659	0.395575
Acute dermatitis due to solar radiation	-0.000127056	0.000149646	0.395858
Nonspecific abnormal results of other endocrine function study	-0.000171205	0.000201958	0.396591
Disorders of function of stomach	0.000109041	0.000129599	0.40014
Pilonidal cyst	-0.000552741	0.000663028	0.404472
Other hereditary hemolytic anemias	-0.000279764	0.000335757	0.404714
Other disorders of eyelids	-0.0020655	0.0024797	0.404866
Rickets or osteomalacia	0.000141316	0.000169677	0.404926
Sprains and strains	-0.000524263	0.000631346	0.406319
Other mental disorder	-0.00498492	0.00600696	0.40662
Congenital pigmentary anomalies of skin	-0.000123696	0.000149647	0.408473
Second degree AV block	-0.000720937	0.000872566	0.408676
Depression	-0.000532271	0.000644434	0.408832
Major depressive disorder	-0.000532271	0.000644434	0.408832
Chronic renal failure CKD	0.00187705	0.00227731	0.409803
Postoperative shock	0.000190477	0.000231473	0.41057
Meniere s disease	-0.000698406	0.000851097	0.411877
Premenopausal menorrhagia	-0.000919333	0.00112095	0.412139
Stiffness of joint	-0.000264381	0.000322404	0.412199
Disorders of magnesium metabolism	0.000889692	0.00108761	0.413342
Chorioretinal inflammations scars and other disorders of choroid	0.000468982	0.00057358	0.413563
Acute pulmonary heart disease	0.000246727	0.000301912	0.413807
Pulmonary embolism and infarction acute	0.000246727	0.000301912	0.413807
Systemic lupus erythematosus	-0.000533395	0.000657692	0.41736
Respiratory failure insufficiency arrest	-0.00141644	0.00174909	0.418045
Retinopathy of prematurity	-4.56546e-05	5.65631e-05	0.419584
Malignant neoplasm of retroperitoneum and peritoneum	0.000395898	0.000491203	0.420257
Digestive congenital anomalies	-0.000750392	0.000934844	0.422154
Other hypertrophic and atrophic conditions of skin	-0.00176778	0.00220377	0.422461
Spina bifida	0.000375047	0.000467967	0.422878
Non Hodgkins lymphoma	0.00115444	0.00144404	0.424026
Inflammatory diseases of uterus except cervix	0.000906828	0.00113852	0.425743
Schizoid personality disorder	-0.000162277	0.000203925	0.426168
Hypertrophic obstructive cardiomyopathy	0.000331927	0.000417418	0.426503
Injuries to the nervous system	-0.000959732	0.00121379	0.429127
Atrophic gastritis	-0.000571996	0.000724024	0.429515
Osteoarthritis localized	-0.00338895	0.00429992	0.430613
Anorexia	-0.000885516	0.00112591	0.431581
severe protein calorie malnutrition	-8.60967e-05	0.000109531	0.431838
Peptic ulcer site unspecified	0.000532752	0.00067805	0.432037
Menopausal and postmenopausal disorders	0.00524306	0.00670297	0.434098
Palpitations	-0.00166437	0.0021279	0.434119
Vesicoureteral reflux	-0.000128805	0.000164902	0.434742
Peripheral enthesopathies and allied syndromes	-0.00270352	0.003465	0.435252
Gingivitis	0.000267205	0.000342836	0.435747
Congenital coagulation defects	0.000526529	0.000675882	0.435965
Rupture of tendon nontraumatic	-0.000227092	0.000292508	0.437535
Other inflammatory spondylopathies	-0.00085143	0.001097	0.437665
Urinary tract infection	0.00299105	0.00385387	0.43768
Infective connective tissue disorders	0.000120059	0.000154897	0.438286
Short gestation low birth weight and fetal growth retardation	-4.37935e-05	5.65614e-05	0.438775
Prolapse of vaginal walls	-0.00446899	0.00579358	0.440488
Neoplasm of uncertain behavior of skin	-0.000312233	0.000404822	0.440539
Strabismus not specified as paralytic	0.000754719	0.00097984	0.441154
Dementia with cerebral degenerations	-0.000315383	0.000411511	0.443437
Nasal polyps	0.00130249	0.00170449	0.444778
Fibrosclerosis of breast	0.00086067	0.00112642	0.444822
Paroxysmal ventricular tachycardia	-0.000854987	0.00111921	0.444916
Periodontitis acute or chronic	-0.000860563	0.00112735	0.445253
Polyneuropathy due to drugs	-0.000289359	0.000379344	0.44559
Alzheimer s disease	0.000883277	0.00116083	0.446715
Renal colic	-0.000988393	0.00129901	0.446728
Ascites non malignant	-0.00112611	0.00148004	0.446739
Subjective visual disturbances	-0.000724258	0.000952059	0.44682
Ulcer of esophagus	-0.00168629	0.00221915	0.447325
Congenital anomalies of skull and face bones	-0.000111529	0.000146952	0.447882
Convulsions	0.00125559	0.00165458	0.447937
Disorders of adrenal glands	-0.00072012	0.000949898	0.44839
Fracture of foot	-0.000102749	0.000135631	0.448712
Other abnormal blood chemistry	-0.00227157	0.00299857	0.44872
Lyme disease	0.000152959	0.000201959	0.448824
Cancer of kidney and renal pelvis	0.000867332	0.00114678	0.449457
Kaposi s sarcoma	-7.40523e-05	9.79622e-05	0.449693
Carditis	0.00128424	0.00169941	0.449831
Open wound or laceration of eye or eyelid	-0.000629442	0.000835445	0.451197
Other venous embolism and thrombosis	0.000667433	0.000886342	0.451438
Essential tremor	0.000550059	0.000730602	0.451519
Herpes simplex	-0.000388833	0.000516652	0.45169
Symptoms involving female genital tract	0.0015196	0.00201977	0.451833
Hypotension NOS	-0.00188887	0.00251848	0.453251
Acute laryngitis and tracheitis	-0.000315119	0.000420301	0.453409
Paralysis spasm of vocal cords or larynx	0.000460081	0.00061401	0.453673
Congenital anomaly of fingers toes	-0.000125098	0.00016731	0.454639
Other disorders of soft tissues	0.000945868	0.00126689	0.455301
Tobacco use disorder	0.00328176	0.00441259	0.457043
First degree AV block	0.0010576	0.00142313	0.457392
Gastrointestinal hemorrhage	0.00343907	0.00462914	0.457532
Pathological developmental or recurrent dislocation	0.000175428	0.000236589	0.458399
Abnormal reflex	-0.0001027	0.000138548	0.458537
Inflammatory diseases of prostate	0.00210954	0.00284651	0.458636
Circulatory disease NEC	0.00335618	0.00452958	0.458726
Noninflammatory disorders of cervix	-0.00255746	0.00345416	0.459057
Upper gastrointestinal congenital anomalies	-0.000492753	0.000666248	0.459547
Balanoposthitis	0.000779135	0.00105622	0.460721
Strabismus and other disorders of binocular eye movements	-0.000944454	0.00128102	0.460961
Other derangement of joint	-0.000635448	0.000863701	0.461898
Benign neoplasm of lymph nodes	-0.000142538	0.000193876	0.462218
Other dyspnea	0.000763899	0.00104072	0.462942
Chronic periodontitis	-0.000778191	0.00106172	0.463587
Unspecified erythematous condition	-0.000595267	0.000817633	0.466592
Anomalies of pupillary function	0.000295111	0.000406762	0.468138
Peritonitis and retroperitoneal infections	-0.000760805	0.0010491	0.46833
Spondylosis without myelopathy	0.000777547	0.00107512	0.469546
Adverse reaction to serum or vaccine	0.000419743	0.000580576	0.469695
Corneal degenerations	0.000659883	0.000914887	0.470742
Acute sinusitis	-0.000322238	0.000447915	0.471885
Toxic effect of other gases fumes or vapors	0.000217067	0.000301912	0.472157
Peritoneal or intestinal adhesions	-0.000759871	0.00105829	0.472746
Secondary malignancy of respiratory organs	-0.00132303	0.00184322	0.472893
Thrombotic microangiopathy	-0.000111036	0.000154898	0.473476
Glossitis	0.000424856	0.000593529	0.474107
Calculus of bile duct	-0.00121145	0.00170283	0.476816
Seborrheic dermatitis	0.000227563	0.000321153	0.478586
Ovarian cyst	-0.00322119	0.00455018	0.478992
Benign neoplasm of other endocrine glands and related structures	0.000764164	0.0010801	0.479261
Keratoderma acquired	0.000182231	0.00025763	0.479356
Myringitis	9.79785e-05	0.000138543	0.47944
Congenital anomalies of posterior segment of eye	-0.00012638	0.000178858	0.479818
Streptococcus infection	0.001053	0.00149044	0.479875
Sinoatrial node dysfunction Bradycardia	-0.000584481	0.000827969	0.480237
Fibroadenosis of breast	0.000788689	0.00112289	0.482446
Problems associated with amniotic cavity and membranes	0.00176085	0.00250882	0.482763
Helminthiases	-0.000292872	0.000417442	0.482937
Breast conditions congenital or relating to hormones	-0.000625371	0.000892941	0.483709
Immunity deficiency	-0.000375723	0.000537073	0.484194
Herpes zoster	0.000532022	0.000761673	0.48487
Known or suspected fetal abnormality affecting management of mother	-0.00286181	0.00410158	0.485344
Pericarditis	-0.000944758	0.00135426	0.485415
Hemorrhage or hematoma complicating a procedure	-0.00168962	0.00243162	0.487148
Fracture of radius and ulna	-0.000566274	0.000815247	0.487304
Encephalitis	-0.000446969	0.000646948	0.489636
Nonrheumatic mitral valve disorders	-0.00150783	0.00218276	0.489699
Appendicitis	0.00105004	0.00153002	0.492531
Traumatic amputation	-0.000462435	0.00067451	0.492975
Peripheral autonomic neuropathy	0.000202228	0.000295198	0.493306
Symptoms and disorders of the joints	-0.000781277	0.00115122	0.49736
Urinary incontinence	0.00202271	0.00300612	0.501034
Other disorders of testis	0.00190772	0.00284334	0.502257
Other intestinal obstruction	0.0013644	0.00203449	0.502453
Congenital deformities of feet	-0.000329345	0.000491288	0.502622
Acne	0.000193871	0.000289761	0.50345
Acquired deformities of finger	0.000330174	0.000495345	0.505057
Heart transplant surgery	-0.000166078	0.00024974	0.506048
Cancer of other male genital organs	-0.000821748	0.00123623	0.506231
Alcoholism	-0.00219728	0.00330976	0.506768
Allergic reaction to food	-0.000299298	0.000451453	0.507353
Arterial dissection	-0.000134975	0.000203929	0.508053
Postphlebitic syndrome	-8.76875e-05	0.00013265	0.508584
Aortic valve disease	-0.00095072	0.00144493	0.510557
Benign neoplasm of lip oral cavity and pharynx	-0.000642596	0.000977815	0.511069
Anomalous atrioventricular excitation	-0.000305766	0.000469687	0.515047
Hypertension complicating pregnancy childbirth and the puerperium	0.00145517	0.00223921	0.515785
Periapical abscess	-0.000739561	0.00113975	0.516417
Complication of colostomy or enterostomy	-0.000511249	0.00078942	0.517227
Malignant neoplasm of uterus	0.00172238	0.00266279	0.51774
Intestinal obstruction without mention of hernia	0.00146385	0.0022702	0.519051
Acute pharyngitis	0.000639855	0.000997118	0.521066
Other specified congenital anomalies of kidney	-0.000414649	0.000646316	0.521161
Malignant neoplasm of testis	-0.00056111	0.00087464	0.521178
Infertility female	0.00128211	0.0020016	0.521822
Arterial embolism and thrombosis of lower extremity artery	0.00051242	0.00080078	0.522237
Impulse control disorder	-7.00152e-05	0.000109533	0.522684
Superficial cellulitis and abscess	-0.00186541	0.00293036	0.5244
Intracerebral hemorrhage	0.000651651	0.00102498	0.524927
Pediculosis and phthirus infestation	-5.07847e-05	7.99918e-05	0.525511
Corneal edema	-0.000241193	0.000380363	0.526008
Aneurysm of other specified artery	-0.00034854	0.000550305	0.526501
Color vision deficiencies	-9.21037e-05	0.00014695	0.530811
Symptoms involving nervous and musculoskeletal systems	-0.00101627	0.00162631	0.532042
Chronic thyroiditis	-0.000310791	0.000497653	0.532292
Respiratory complications	-0.000350332	0.000560997	0.532312
Hypertrophy of breast Gynecomastia	-0.000529415	0.000847774	0.532315
Antepartum hemorrhage abruptio placentae and placenta previa	0.00120006	0.00192364	0.532727
Acute gastritis	-0.000726341	0.00116707	0.533704
Acute tonsillitis	-0.000471253	0.000757758	0.534005
Diabetes insipidus	-0.000194596	0.000314853	0.53654
Other disorders of middle ear and mastoid	-0.000549738	0.000890073	0.536818
Memory loss	0.000623595	0.00101015	0.537019
Traumatic arthropathy	0.000313599	0.000508058	0.537069
Hormones and synthetic substitutes causing adverse effects in therapeutic use	0.000426441	0.000692442	0.537993
Labyrinthitis	-0.000572699	0.000932307	0.53903
Esophageal bleeding varices hemorrhage	0.000937641	0.00152767	0.539366
Benign neoplasm of skin	0.00171507	0.00279699	0.539754
Duodenal ulcer	0.00107374	0.00175151	0.53985
Other perinatal conditions of fetus or newborn	-0.000415898	0.000679019	0.540208
Thyroiditis	-0.000349449	0.000570841	0.540429
Other disorders of circulatory system	0.0027568	0.00454513	0.544157
Bone marrow or stem cell transplant	-0.000201165	0.000332169	0.544774
Mitral valve disease	-0.00133748	0.00221119	0.545266
Amblyopia	-0.000587034	0.000973131	0.546348
Chromosomal anomalies	-0.000207722	0.000345144	0.54728
Poisoning by anticonvulsants and anti Parkinsonism drugs	0.000428787	0.000712568	0.547341
Takayasu s disease	-5.88372e-05	9.79697e-05	0.54813
Mechanical complication of unspecified genitourinary device implant and graft	-0.00081424	0.00135627	0.548272
Cardiac arrest	-0.000740112	0.00123466	0.548874
Diverticulosis	0.00336713	0.00563449	0.550112
Diverticulosis and diverticulitis	0.00336713	0.00563449	0.550112
Salicylates causing adverse effects in therapeutic use	-0.000353342	0.000591485	0.550254
Endocarditis	0.000605541	0.00101485	0.550722
Actinic keratosis	-0.00113215	0.00189798	0.55084
Keratoconus	-0.000185964	0.000312325	0.551565
Cornea replaced by transplant	-0.000243528	0.000409728	0.552269
Diseases of the salivary glands	0.000526967	0.000887336	0.552596
Diaphragmatic hernia	0.00313849	0.00530252	0.553927
Polyclonal hypergammaglobulinemia	-9.21984e-05	0.000157459	0.558184
Prostatitis	-0.00143954	0.00246537	0.559286
Fracture of clavicle or scapula	-0.000282957	0.000484707	0.559376
Supraventricular premature beats	0.000262712	0.000450551	0.559833
Early or threatened labor hemorrhage in early pregnancy	0.00180479	0.00310262	0.56077
Hemorrhage of rectum and anus	-0.00199139	0.0034258	0.561044
Inguinal hernia	-0.00221428	0.00382237	0.562392
Hydrocele	0.00129826	0.00224605	0.563252
Conditions involving the integument and temperature regulation of fetus and newborn	-2.83065e-05	4.89849e-05	0.563358
Myeloid leukemia	0.000428736	0.000742102	0.563446
Ileostomy status	0.000784431	0.00136382	0.565176
Acute vascular insufficiency of intestine	0.000366295	0.0006375	0.565576
Erythematosquamous dermatosis	0.000204684	0.000356537	0.565907
Osteoporosis osteopenia and pathological fracture	0.00153072	0.00267068	0.566538
Bullous dermatoses	-0.000259274	0.000456706	0.570237
Premature beats	0.000648236	0.00114311	0.570658
Congenital anomalies of mouth tongue	-0.000281968	0.000497664	0.570998
Muscular calcification and ossification	-6.39975e-05	0.000113124	0.571578
Unspecified diffuse connective tissue disease	-0.00085093	0.00150961	0.572976
Meningitis	0.000357296	0.000634482	0.573346
Poisoning by agents primarily affecting skin mucous membrane ophthalmological otorhinolaryngological dental drugs	0.000133825	0.000239954	0.577041
Disorders involving the immune mechanism	-0.000333961	0.000598906	0.577106
Bacterial enteritis	-0.000963121	0.00173141	0.578031
Intestinal malabsorption non celiac	-0.000355306	0.000639491	0.578479
Chronic pulmonary heart disease	0.000463023	0.00083487	0.579165
stress incontinence female	0.0027121	0.0049117	0.580831
Non proliferative glomerulonephritis	-0.000226376	0.000410651	0.581454
Prurigo and Lichen	0.000539139	0.000981227	0.582694
Congenital anomalies of stomach	0.00013166	0.000241613	0.58581
Disorders of other cranial nerves	0.000708762	0.0013055	0.587195
Hyperaldosteronism	0.000168838	0.000311017	0.587228
Diseases of thymus gland	8.25979e-05	0.000152294	0.587572
Hirsutism	-9.05706e-05	0.000167301	0.588257
Nervous system congenital anomalies	0.000320926	0.000593559	0.588727
Toxic gastroenteritis and colitis	-0.000351372	0.000652351	0.590146
Benign neoplasm of male genital organs	-0.000411323	0.000764176	0.5904
Iatrogenic endocrine disorders	-0.000187607	0.000350853	0.592846
Acute pericarditis	0.000247446	0.00046451	0.59424
Other conditions of brain	-0.000537547	0.00101145	0.5951
Ingrowing nail	-0.000471182	0.000886798	0.595191
Hallux rigidus	0.000656595	0.00123683	0.59551
Psychosis	0.000266242	0.000501718	0.595654
Calcaneal spur Exostosis NOS	0.000138239	0.000260706	0.595941
Dyspareunia	-0.00108698	0.00205032	0.596007
Alopecia	-0.000252064	0.000478031	0.597988
Derangement of joint non traumatic	-0.000499836	0.00094843	0.598184
Hypovolemia	0.00120397	0.00229219	0.599413
Hypotension	0.0016435	0.00316308	0.60335
Empyema and pneumothorax	0.000633882	0.00122485	0.604796
Juvenile osteochondrosis	0.000213534	0.000412648	0.604827
Osteochondritis dissecans	-0.000117833	0.000227987	0.605267
Large cell lymphoma	0.000442666	0.000857012	0.60549
Myopia	-0.000756622	0.0014672	0.60607
Enthesopathy	-0.00141098	0.00274429	0.607146
Cervical incompetence	-0.000224061	0.000436294	0.607564
Respiratory abnormalities	0.00041841	0.000815011	0.607686
Corns and callosities	-0.000293773	0.000573664	0.608581
Other and unspecified disc disorder	-0.001126	0.00219887	0.608596
Cholecystitis without cholelithiasis	-0.000871803	0.00170429	0.608977
Polymyalgia Rheumatica	0.000724669	0.00141799	0.609313
Cancer of of nasal cavities	0.000129762	0.000254508	0.610153
Intestinal infection due to C difficile	0.000467656	0.000920717	0.611506
Impaired fasting glucose	0.000460083	0.000907551	0.61219
Disorders of conjunctiva	-0.000516685	0.00102095	0.6128
Acute cystitis	-0.000195393	0.000386609	0.613276
Secondary malignancy of bone	-0.000915068	0.00181559	0.614258
Hydronephrosis	0.000862041	0.00171085	0.614356
Chronic glomerulonephritis NOS	-0.00041281	0.000820544	0.614899
Irregular menstrual cycle bleeding	0.00366088	0.00728599	0.615349
Neurofibromatosis	-0.000156597	0.000312335	0.616107
Otosclerosis	-0.000267779	0.000534115	0.616125
Congenital hip dysplasia and deformity	0.000171364	0.000343958	0.618334
Sciatica	0.00072641	0.00146258	0.619427
Osteoporosis	0.00129708	0.00261876	0.620387
Osteoporosis NOS	0.00129708	0.00261876	0.620387
Lower gastrointestinal congenital anomalies	-0.000323996	0.000654929	0.620809
Pneumoconiosis	0.000300399	0.000608743	0.621677
Cachexia	0.000160738	0.000327313	0.623367
Congenital anomalies of esophagus	-0.000142164	0.000289732	0.623656
Poisoning allergy of sulfonamides	-0.000498251	0.00101643	0.623996
Peritoneal adhesions postoperative postinfection	0.00104552	0.00214429	0.625844
Dysthymic disorder	-0.000117263	0.000241606	0.62743
Anomalies of jaw size symmetry	0.000111886	0.000231474	0.628837
Vitamin deficiency	0.000946372	0.00196789	0.630584
Diseases due to other mycobacteria	8.36638e-05	0.000174328	0.631284
Suicidal ideation or attempt	-0.000567085	0.00118504	0.632268
Diplopia and disorders of binocular vision	0.000469567	0.000982458	0.632686
Fasciitis	0.000870473	0.0018233	0.633066
Noninflammatory disorders of ovary fallopian tube and broad ligament	0.000927044	0.00194376	0.63341
Benign neoplasm of parathyroid gland	0.000335885	0.000705715	0.63411
Cervicalgia	-0.000553592	0.00116508	0.634677
Chemotherapy	0.00191897	0.00404844	0.6355
Malignant neoplasm of other and ill defined sites within the digestive organs and peritoneum	-0.00122152	0.00257822	0.635654
Learning disorder	-0.000213663	0.000451371	0.635954
Cancer of brain	0.000376761	0.000796066	0.636015
Other headache syndromes	-0.0013909	0.00294253	0.636435
Atrial fibrillation and flutter	0.00170588	0.00361726	0.637218
Acromegaly and gigantism	0.000139959	0.000297907	0.638492
Extrapyramidal disease and abnormal movement disorders	-0.000611997	0.00130871	0.640048
Osteochondropathies	-0.000314165	0.000672945	0.640607
Congenital anomalies of female genital organs	-0.000677905	0.00145409	0.641069
Hyposmolality and or hyponatremia	-0.000942417	0.00203294	0.642954
Anorexia nervosa	0.000112219	0.000243248	0.644558
Cancer of other female genital organs	0.00126378	0.00275006	0.645842
Other and unspecified complications of birth puerperium affecting management of mother	-0.000236959	0.000519145	0.648073
Poisoning by analgesics antipyretics and antirheumatics	-0.00128495	0.00282902	0.649684
Diseases of white blood cells	0.000447518	0.000986139	0.649967
Other disorders of male genital organs	0.00138789	0.00306681	0.650872
Other disorders of bladder	0.00143818	0.00319224	0.652332
Hypermetropia	0.000301905	0.000673892	0.654153
Disorders of uterus NEC	0.00177884	0.00397242	0.654299
Open wound of lip and mouth	-0.000304781	0.000681774	0.654846
Congenital anomalies of great vessels	0.000751547	0.00168361	0.655316
Macroglobulinemia	-0.000133499	0.000299244	0.655511
Pain swelling or discharge of eye	0.000213085	0.000478088	0.655812
Osteoarthrosis localized primary	0.00126184	0.00283801	0.656594
Pyogenic arthritis	0.000116512	0.000262241	0.65683
Breast disorder NOS	-0.000173068	0.000389663	0.656936
Duodenitis	0.0012683	0.00287577	0.65919
Neoplasm of uncertain behavior of breast	0.000141077	0.000321122	0.660426
Skull and face fracture and other intercranial injury	0.000437368	0.000999607	0.66172
Diseases of sebaceous glands	0.00121086	0.00277675	0.662785
Disorders of lacrimal system	-0.000729411	0.00167403	0.663039
Ichthyosis congenita	5.05572e-05	0.000116606	0.664598
Congenital anomalies of the integument	-5.99388e-05	0.000138545	0.665283
Gastritis and duodenitis	0.00236012	0.00546418	0.665796
Lump or mass in breast	-0.000513433	0.00119158	0.666552
Dizziness and giddiness Light headedness and vertigo	-0.00108667	0.00252813	0.66732
Skin cancer	0.00169678	0.00396218	0.668474
Malunion and nonunion of fracture	0.000156224	0.000365403	0.668988
Iron deficiency anemia secondary to blood loss chronic	-0.00032827	0.00077147	0.670464
Epilepsy recurrent seizures convulsions	0.00101231	0.00237942	0.670514
Alcoholic liver damage	0.000426371	0.00100415	0.671123
Nonrheumatic pulmonary valve disorders	-0.000229428	0.000540674	0.67132
Obstruction of bile duct	-0.000447773	0.00105547	0.671391
Heart valve replaced	0.000607825	0.00143363	0.671584
Secondary malignant neoplasm	-0.0014721	0.00347553	0.671887
Hypersensitivity angiitis	-8.59066e-05	0.000203927	0.673564
Frequency of urination and polyuria	-0.000818832	0.00194869	0.674343
Cerebral aneurysm	0.000284154	0.000679998	0.676039
Hyperpotassemia	0.000574243	0.00137538	0.676301
Chronic dermatitis due to solar radiation	0.000232597	0.000558149	0.676877
Thyroiditis acute and subacute	-4.71162e-05	0.000113125	0.677047
Choroidal degenerations	-8.89028e-05	0.000213501	0.677114
Cervical cancer and dysplasia	-0.00126752	0.00304938	0.677655
Cysts of oral soft tissues	0.000145187	0.000349763	0.678069
Corneal dystrophy	-0.00026258	0.000641199	0.682163
Other symptoms of respiratory system	-0.00141118	0.00344704	0.682255
Oral aphthae	0.000119146	0.000291138	0.682363
Pemphigus and pemphigoid	-0.000147618	0.000365372	0.686196
Dysplasia of female genital organs	-0.000251838	0.000623682	0.686366
Disorders of calcium phosphorus metabolism	0.000637962	0.00158257	0.686862
Premature menopause and other ovarian failure	-0.000179164	0.000445526	0.687581
Dermatomyositis	-9.29239e-05	0.000231459	0.688074
Flat foot	0.000187556	0.000469649	0.689632
Fracture of unspecified bones	0.000112841	0.00028278	0.689863
Sebaceous cyst	0.00110209	0.00276191	0.68987
Myeloid leukemia acute	-0.000254046	0.000636926	0.689995
Coma	-0.000268206	0.000676984	0.691974
Hemolytic uremic syndrome	-3.1662e-05	7.99918e-05	0.692241
Neuralgia neuritis and radiculitis NOS	-0.000275271	0.000696752	0.692786
Other benign neoplasm of uterus	0.000507179	0.00128397	0.692837
Posttraumatic stress disorder	-0.000203837	0.000518071	0.693985
Intestinal e coli	7.21004e-05	0.000183274	0.694022
Rheumatoid arthritis	0.000764135	0.0019445	0.69434
Benign neoplasm of eye	0.000163138	0.000415516	0.694603
Epilepsy	0.000405849	0.001036	0.695245
Displacement of intervertebral disc	-0.00025562	0.00065491	0.696305
Vaginitis and vulvovaginitis	-0.000535079	0.00138902	0.700074
Postablative ovarian failure	-0.000116181	0.000302196	0.700641
Arthropathy associated with infections	-0.000137342	0.000357664	0.700981
Congenital anomalies of intestine	-0.000201669	0.000525836	0.701334
Cataplexy and narcolepsy	-8.87227e-05	0.000231465	0.70149
Congenital osteodystrophies	-0.000173191	0.000454124	0.702926
Rosacea	0.000254655	0.000677052	0.706825
Benign neoplasm of eye uveal	0.000122076	0.000324851	0.707072
Edema	0.00066461	0.00176869	0.707093
Nonspecific abnormal findings on radiological and other examination of biliary tract	0.0002637	0.000701825	0.707114
Disorders of acoustic nerve	-7.20332e-05	0.000191804	0.707247
Other conditions or status of the mother complicating pregnancy childbirth or the puerperium	0.00026008	0.000694982	0.708236
Benign neoplasm of thyroid glands	-0.000198644	0.000531058	0.708365
Proteinuria	-0.000236383	0.000634813	0.70962
Prolapse of vaginal vault after hysterectomy	-0.000549184	0.00147942	0.710477
Benign neoplasm of other female genital organs	-0.000368147	0.00099775	0.712145
Congenital anomalies of breast	-9.91114e-05	0.000269711	0.713267
Open wounds of head neck and trunk	-0.000778395	0.0021225	0.713817
Torsion dystonia	-0.000211627	0.000577188	0.71388
Cerebral cysts	-0.0001536	0.00041936	0.714161
Major puerperal infection	-0.000154294	0.000422536	0.714991
Cardiogenic shock	0.000144392	0.000395756	0.715222
Rheumatoid arthritis and other inflammatory polyarthropathies	-0.00075153	0.0020668	0.716141
Other disorders of cervical region	0.000285342	0.000787998	0.71727
Other heart block	-0.000148098	0.000411625	0.719005
Cancer of oropharynx	0.000196129	0.000546573	0.719719
Congenital anomaly of gallbladder bile ducts liver pancreas	-0.000132119	0.000369744	0.720849
Anatomical abnormatilies of kidney and ureters	-0.000197312	0.00055598	0.722672
Blindness and low vision	-0.000353895	0.000997203	0.722674
Varicose veins of lower extremity symptomtic	0.000353373	0.00100054	0.723953
Ventral hernia	0.000656854	0.00186633	0.724876
Other persistent mental disorders due to conditions classified elsewhere	-0.000111046	0.000317356	0.726406
Lymphosarcoma	3.41465e-05	9.79682e-05	0.72743
Anxiety disorder	-0.00118658	0.00345886	0.731557
Chronic liver disease and cirrhosis	-0.00075589	0.0022064	0.731907
Internal derangement of knee	-0.000646953	0.00189265	0.732483
Secondary malignancy of brain spine	-0.000366068	0.00107171	0.732673
Disorders of optic nerve and visual pathways	-0.000259425	0.000762305	0.733618
Excessive or frequent menstruation	-0.00198607	0.00584485	0.734009
Jaw disease NOS	-0.000183572	0.000545214	0.736346
Hemarthrosis	-3.53067e-05	0.000105819	0.738642
Tooth complications likely association with other diseases	-6.11362e-05	0.000183274	0.738698
Phlebitis and thrombophlebitis	0.000703537	0.00211658	0.739592
Retention of urine	-0.0010442	0.00314721	0.74005
Allergies other	-0.000227432	0.000689884	0.741651
Diseases of the oral soft tissues excluding lesions specific for gingiva and tongue	0.000677574	0.00206314	0.742596
Cardiac dysrhythmias	0.00162489	0.00497851	0.744136
Malignant neoplasm of small intestine including duodenum	0.000158769	0.000487158	0.744494
Symptoms involving digestive system	0.00139972	0.00431251	0.745505
Pelvic inflammatory disease PID	0.000629996	0.00196052	0.747952
Dysmenorrhea	-0.000802408	0.00249995	0.748234
Palindromic rheumatism	5.28963e-05	0.000164903	0.748383
Disorders of tooth development	0.000430856	0.0013457	0.748838
Abnormality of red blood cells	0.000105038	0.000329721	0.750056
Optic atrophy	9.27169e-05	0.000293869	0.752379
Decubitus ulcer	0.000153042	0.000485376	0.752529
Suicide or self inflicted injury	-0.000370606	0.001177	0.752858
Heartburn	-0.000484316	0.00153887	0.752973
Diseases of pancreas	0.000503178	0.00160069	0.753255
Gastric ulcer	0.000692501	0.00220782	0.753781
Fracture of pelvis	0.000100301	0.000319913	0.753881
Parapsoriasis	-4.34165e-05	0.000138546	0.753997
Primary angle closure glaucoma	0.000312456	0.000997355	0.754065
Aneurysm of artery of lower extremity	-0.000150175	0.000482073	0.755407
Graves disease	-0.000227673	0.000731242	0.755534
Ptosis of eyelid	-0.000455139	0.00146422	0.755922
Dental caries	-0.00059659	0.00191993	0.756002
Arrhythmia cardiac NOS	0.000356895	0.00115077	0.756457
Early onset of delivery	-0.000509176	0.0016437	0.756733
Hyperplasia of prostate	0.0020688	0.00669286	0.757242
Small kidney	-0.000164662	0.000535506	0.758472
Protein calorie malnutrition	0.000168455	0.000548082	0.758574
Nutritional marasmus	-3.24564e-05	0.000105816	0.759054
Loose body in joint	-6.54444e-05	0.000213503	0.759204
Nevus non neoplastic	0.000251614	0.000821586	0.759412
Other disorders of bone and cartilage	0.000414437	0.00136241	0.76098
Peripheral or central vertigo	0.000274644	0.000904871	0.761496
Sialoadenitis	-0.000193532	0.00064323	0.76351
Degeneration of intervertebral disc	0.000583308	0.00193992	0.763653
Arthropod borne diseases	0.000118456	0.000394056	0.763715
Occlusion of cerebral arteries with cerebral infarction	0.000128236	0.000427759	0.764341
Vitamin A deficiency	2.39072e-05	7.99906e-05	0.765035
Reiter s disease	-4.19389e-05	0.000141403	0.766779
Carcinoid syndrome	-6.54794e-05	0.00022445	0.770491
Polymyositis	6.21495e-05	0.000215362	0.772902
Pityriasis	-7.23295e-05	0.000251347	0.773524
Vascular insufficiency of intestine	0.000270327	0.000947215	0.775344
Infection of the eye	-0.000253036	0.000890354	0.77626
Temporomandibular joint disorder unspecified	0.000145671	0.000514248	0.77697
Temporomandibular joint disorders	0.000145671	0.000514248	0.77697
Toxic effect of venom	-9.9247e-05	0.000352031	0.777999
Tinnitus	0.000265594	0.000943779	0.778392
Secondary hypothyroidism	0.0003535	0.00126263	0.7795
Other hemoglobinopathies	-0.000147856	0.000529174	0.779932
Arteritis NOS	0.000167378	0.000600854	0.780577
Diseases of hair and hair follicles	0.000616283	0.0022398	0.783201
Other disorders of peritoneum	0.000601375	0.00220825	0.785367
Septal Deviations Turbinate Hypertrophy	0.000551194	0.00202856	0.78584
Infections of genitourinary tract during pregnancy	-0.000295611	0.00109129	0.786482
Aphakia and other disorders of lens	0.000531773	0.00197209	0.78743
Acidosis	0.00039247	0.00146385	0.788616
Moyamoya disease	1.51296e-05	5.6561e-05	0.78909
Disorders of the globe	0.000175704	0.000657286	0.789225
Abnormal posture	2.12115e-05	7.99916e-05	0.790878
Parkinson s disease	-0.000366053	0.00138275	0.791219
Disorders of sweat glands	-0.000118002	0.000454925	0.795336
Urinary calculus	0.000667451	0.00258316	0.79611
Genital prolapse	0.00183023	0.00715118	0.798002
Certain early complications of trauma or procedure	0.000196011	0.00077366	0.799994
Mucous polyp of cervix	0.000927155	0.00366568	0.800324
Neoplasm of uncertain behavior of male genital organs	-0.000157371	0.000623336	0.800681
Urticaria	0.000216026	0.000858094	0.801233
Diseases of hard tissues of teeth	-0.00048639	0.00193372	0.801404
Right bundle branch block	-0.000424848	0.00169208	0.801752
Symptoms of the muscles	0.000134561	0.000539986	0.803211
Lordosis acquired	2.72864e-05	0.000109532	0.80327
Noninflammatory disorders of vagina	0.000662848	0.00266947	0.803897
Hallux valgus Bunion	-0.000619315	0.00250007	0.804351
Staphylococcus infections	-0.000474444	0.00191764	0.804591
Neural tube defects	0.000126579	0.000513523	0.805303
Hemorrhage of gastrointestinal tract	0.000702932	0.00286273	0.806034
Bronchopneumonia and lung abscess	-0.000177137	0.000723395	0.806558
Infectious mononucleosis	5.95536e-05	0.000244901	0.807871
Cancer of major salivary glands	8.90243e-05	0.000368664	0.809185
Sleep disorders	-0.000284589	0.00117907	0.809271
Ovarian dysfunction	-0.00028581	0.00119573	0.811087
Hemorrhoids	-0.0010504	0.00439837	0.811248
Diffuse diseases of connective tissue	-0.000427602	0.00179256	0.81146
Obstructive genitourinary defect	3.3034e-05	0.000138547	0.811546
Functional disorders of bladder	0.000285049	0.00119668	0.811726
Cervical intraepithelial neoplasia CIN Cervical dysplasia	-0.000685609	0.002883	0.812028
Viral hepatitis B	-0.000118403	0.00049794	0.812047
Von willebrand s disease	7.53038e-05	0.000318662	0.81319
Fracture of upper limb	-0.000267125	0.00113167	0.813397
Melanomas of skin	-0.000414679	0.00176131	0.813869
Melanomas of skin dx or hx	-0.000414679	0.00176131	0.813869
Antineoplastic and immunosuppressive drugs causing adverse effects	-4.93729e-05	0.000209728	0.813887
Dislocation	-0.000327182	0.00139993	0.815208
Anxiety disorders	-0.000811894	0.00354984	0.819092
Viral hepatitis	-0.000202567	0.000888698	0.819696
Anemia of chronic disease	0.000221727	0.000973687	0.819865
Occlusion of cerebral arteries	0.000531432	0.0023398	0.820325
Other nondiabetic retinopathy	-0.000106255	0.000473821	0.822562
Tics and stuttering	3.90739e-05	0.000174324	0.822644
Other non epithelial cancer of skin	0.000803488	0.00362271	0.824476
Disorders of refraction and accommodation blindness and low vision	0.000508258	0.00229223	0.824524
Adverse effects of sedatives or other central nervous system depressants and anesthetics	-0.000174643	0.000788483	0.82471
Nonspecific abnormal results of function study of brain and central nervous system	3.51732e-05	0.000159979	0.82598
Contact dermatitis and other eczema due to plants except food	1.38189e-05	6.32399e-05	0.827027
Nontoxic nodular goiter	0.000259078	0.00118757	0.827306
Eosinophilia	-7.31078e-05	0.000336945	0.82823
Electrolyte imbalance	-0.000632555	0.00293527	0.829376
Synovitis and tenosynovitis	0.000344194	0.00161434	0.831163
Multiple sclerosis	-0.000241549	0.00113412	0.83134
Adrenal hyperfunction	-9.96433e-05	0.000467886	0.831355
Migraine	-0.000427478	0.00201132	0.831689
Paroxysmal tachycardia unspecified	0.000418225	0.00198442	0.833079
Corneal opacity and other disorders of cornea	-0.000269468	0.00128894	0.8344
Renal failure NOS	-0.000258692	0.00123902	0.834614
Vascular hamartomas and non neoplastic nevi	0.000177071	0.000849236	0.834834
Acquired foot deformities	0.000628533	0.00302283	0.835285
Wheezing	0.000125908	0.000606138	0.835447
Chronic vascular insufficiency of intestine	5.5852e-05	0.000269746	0.835968
Crystal arthropathies	-0.000118479	0.000577216	0.83737
Other specified diseases of hair and hair follicles	6.27767e-05	0.00030587	0.837385
Infertility male	-8.54354e-05	0.000416278	0.837388
Abnormal results of other function studies bladder pancreas placenta spleen etc	-6.55265e-05	0.000321059	0.838279
Other diseases of blood and blood forming organs	0.000227884	0.00111682	0.838317
Nerve plexus lesions	-7.31853e-05	0.00035878	0.838366
Chronic interstitial cystitis	-0.000104764	0.000515012	0.838806
Venous cerebrovascular complications embolism in pregnancy and the puerperium	0.000189591	0.00093249	0.838888
Fracture of hand or wrist	0.000140855	0.000693319	0.83901
Psychogenic and somatoform disorders	0.000148392	0.000731964	0.839345
Other signs and symptoms in breast	0.000131646	0.000659439	0.841767
Cardiac congenital anomalies	0.000385173	0.00193462	0.842188
Urethral stricture due to infecton	1.25716e-05	6.32392e-05	0.842423
Decreased white blood cell count	0.000398812	0.00201829	0.843359
Neutropenia	0.000398812	0.00201829	0.843359
Spermatocele	-6.34245e-05	0.00032169	0.843702
Reflux esophagitis	0.000661177	0.00336305	0.84414
Pectus carinatum	1.10522e-05	5.65635e-05	0.845085
Acquired hypothyroidism	-8.36966e-05	0.000428754	0.84523
Keloid scar	9.84374e-05	0.000505625	0.84564
Dermatitis due to solar radiation	-0.000130477	0.000671041	0.845832
Late effects of cerebrovascular disease	0.000261524	0.00135576	0.847039
Acquired toe deformities	0.000431402	0.00224787	0.847808
Atrioventricular block complete	-0.000193331	0.00100844	0.847967
Male infertility and abnormal spermatozoa	-0.000149109	0.000789219	0.850147
Venereal diseases due to Chlamydia trachomatis	1.0621e-05	5.65618e-05	0.851051
Pyelonephritis	0.000254752	0.00136188	0.851614
Paranoid disorders	9.60928e-05	0.00051736	0.852651
Phlebitis and thrombophlebitis of intracranial venous sinuses	4.42169e-05	0.000239957	0.853802
Facial nerve disorders CN7	0.000188333	0.00103049	0.854985
Infertility female associated with anovulation	3.04262e-05	0.000166716	0.855188
Other disorders of prostate	0.000409959	0.00225138	0.85551
Exophthalmos	-6.3754e-05	0.000358763	0.858955
Other forms of chronic heart disease	0.000354757	0.0019991	0.859149
Nonrheumatic tricuspid valve disorders	-9.36085e-05	0.000527974	0.859275
Polyarteritis nodosa and allied conditions	0.000183799	0.00104084	0.859833
Chronic cystitis	0.000169226	0.000963908	0.860638
Radiotherapy	8.48133e-06	4.89854e-05	0.862542
Complex regional central pain syndrome	-3.15421e-05	0.000183276	0.863358
Acute posthemorrhagic anemia	-8.88654e-05	0.000525055	0.8656
Cardiac and circulatory congenital anomalies	0.000335443	0.00198195	0.865601
Disturbances of sensation of smell and taste	4.14866e-05	0.000246529	0.866361
Dependence on respirator Ventilator or supplemental oxygen	-0.0001479	0.000921476	0.872485
Miscarriage stillbirth	-0.00069936	0.00442287	0.87436
Other symptoms involving urinary system	3.80553e-05	0.000241615	0.874848
Nephritis and nephropathy with pathological lesion	-8.30191e-05	0.000538452	0.877467
Nephritis and nephropathy without mention of glomerulonephritis	-8.30191e-05	0.000538452	0.877467
Perforation of tympanic membrane	0.000147882	0.000969562	0.878773
Malignant neoplasm of unspecified male genital organ	8.45716e-05	0.000557031	0.879325
Hemangioma and lymphangioma any site	0.000197283	0.00131196	0.880471
Paralytic ileus	0.000140975	0.000945536	0.881479
Nontoxic multinodular goiter	0.000131672	0.0008842	0.88162
Other complications of pregnancy NEC	-0.000456066	0.00313155	0.884209
Hidradenitis	-5.85088e-05	0.000405735	0.885339
Fracture of ribs	7.24385e-05	0.000505666	0.88609
Complication of internal orthopedic device	-0.000290071	0.00203466	0.886634
Acute and subacute necrosis of liver	5.67808e-06	3.99963e-05	0.887108
Lipoprotein disorders	3.78254e-05	0.000266749	0.887237
Complications of labor and delivery NEC	-0.0004527	0.00324236	0.88896
Other open wound of head and face	0.000263889	0.0019181	0.890574
Back pain	-0.00039776	0.00289392	0.890678
Cardiomegaly	0.000298008	0.00217854	0.891195
Progressive myopia	-7.45151e-05	0.000548094	0.891858
Laxity of ligament or hypermobility syndrome	5.49732e-05	0.000408699	0.893001
Toxic effect of corrosive aromatics acids and caustic alkalis	-1.93737e-05	0.000144205	0.893127
Stricture obstruction of ureter	0.000146542	0.00109831	0.893858
Other disorders of neurohypophysis	-6.8975e-05	0.000544377	0.899174
Postlaminectomy syndrome	3.45148e-05	0.00027562	0.900345
Hematuria	0.00047374	0.00382929	0.901541
Anemia during pregnancy	0.000236543	0.00191715	0.901804
Lymphoid leukemia chronic	9.95206e-05	0.000809532	0.902158
Diseases of lips	-0.000104018	0.000870638	0.904901
Other specified disorders of breast	-7.03042e-05	0.000594663	0.905889
Cellulitis and abscess of arm hand	0.000297039	0.00257165	0.908045
Cellulitis and abscess of foot toe	0.000297039	0.00257165	0.908045
Cellulitis and abscess of leg except foot	0.000297039	0.00257165	0.908045
Other diseases of the teeth and supporting structures	-0.000194561	0.00171186	0.909511
Other disorders of tympanic membrane	0.000123124	0.00110044	0.910914
Cancer of other lymphoid histiocytic tissue	0.000183036	0.00166444	0.912434
Redundant prepuce and phimosis BXO	0.000342641	0.00313139	0.912869
Ectopic pregnancy	-0.000115658	0.00106246	0.913315
Cough	0.000218048	0.00200337	0.913329
Epiphora	-0.000109514	0.0010221	0.914673
Eating disorder	-3.70922e-05	0.00034627	0.914694
Acquired hemolytic anemias	4.40434e-05	0.00041455	0.915389
Other disorders of the breast associated with childbirth and disorders of lactation	5.09271e-05	0.000491847	0.917532
Femoral hernia	-8.76977e-05	0.000849546	0.917781
Stricture and stenosis of esophagus	0.000162017	0.00157016	0.917816
Other degenerative diseases of the basal ganglia	3.50563e-05	0.000342797	0.918546
Pain and other symptoms associated with female genital organs	-0.000345219	0.00337946	0.918636
Osteopathy resulting from poliomyelitis	2.88451e-06	2.8282e-05	0.918764
Migrain with aura	-5.60473e-05	0.000556771	0.919817
Cholesterolosis of gallbladder	7.00693e-05	0.000702993	0.920604
Other allied disorders of spine	4.60452e-05	0.000462795	0.920746
Jaundice not of newborn	0.000102278	0.00103383	0.921193
Nontoxic uninodular goiter	8.03349e-05	0.00081226	0.921215
Uveitis noninfectious or NOS	-8.01473e-05	0.000812779	0.921449
Galactorrhea	8.81054e-06	8.94318e-05	0.921522
Retinoschisis and retinal cysts	3.20765e-05	0.000326088	0.921641
Irregular menstrual bleeding	-0.000368628	0.00377156	0.92214
Acute febrile mucocutaneous lymph node syndrome Kawasaki disease	2.75248e-06	2.8282e-05	0.92247
Blastomycotic infection	2.7186e-06	2.82816e-05	0.92342
Abnormal spermatozoa	-6.36731e-05	0.000670589	0.924354
Coagulation defects complicating pregnancy or postpartum	4.81766e-05	0.000511548	0.924968
Secondary malignant neoplasm of skin	-4.70425e-05	0.000502511	0.925415
Giant cell arteritis	-7.01887e-05	0.000758138	0.926237
Disturbances in tooth eruption	0.000119858	0.00132142	0.927728
Abdominal aortic aneurysm	-0.000106016	0.0011692	0.927751
Constitutional aplastic anemia	-1.05569e-05	0.000116606	0.927862
Chronic sinusitis	-0.000147023	0.00162661	0.92798
Hemorrhage NOS	-2.89655e-05	0.000328531	0.929744
Opiates and related narcotics causing adverse effects in therapeutic use	0.000139935	0.00161034	0.930753
Rhesus isoimmunization in pregnancy	-9.35531e-05	0.0010771	0.930786
Dermatitis herpetiformis	2.18489e-05	0.000254504	0.931587
Postmenopausal atrophic vaginitis	-0.000206349	0.00243966	0.932595
Vitamin B complex deficiencies	-0.000107772	0.00129361	0.933604
Toxic effect of noxious substances eaten as food	-1.4195e-05	0.000172023	0.934235
Respiratory conditions of fetus and newborn	2.31833e-06	2.82817e-05	0.934668
Transitory tachypnea or apnea of newborn	2.31833e-06	2.82817e-05	0.934668
Abnormal findings on study of brain and or nervous system	-1.4786e-05	0.000181083	0.934922
Paralytic strabismus	-4.98207e-05	0.00061139	0.935054
Corneal opacity	3.57565e-05	0.000448735	0.93649
Paroxysmal supraventricular tachycardia	-0.000133434	0.00168288	0.936803
Spirochetal infection	2.39553e-05	0.000313608	0.939112
Bladder neck obstruction	-0.000104223	0.00138362	0.939955
Congenital anomalies of muscle tendon fascia and connective tissue	-2.33492e-05	0.000311018	0.940156
Cancer of lip	1.68125e-05	0.000229741	0.941663
Liver abscess and sequelae of chronic liver disease	8.41867e-05	0.00118153	0.943197
Dystrophy of female genital tract	9.21696e-05	0.00130072	0.943509
Lymphoid leukemia	-6.09117e-05	0.000862841	0.943721
Polyarteritis nodosa	-1.4664e-05	0.000209727	0.944258
Disorders of accommodation	-4.40076e-06	6.32376e-05	0.944519
Open angle glaucoma	9.37471e-05	0.0013705	0.945464
Primary open angle glaucoma	9.37471e-05	0.0013705	0.945464
Other specified disorders involving the immune mechanism	-1.27075e-05	0.000187584	0.94599
Malignant neoplasm of head face and neck	1.44175e-05	0.000219049	0.947522
Heart valve disorders	0.000167565	0.00257684	0.948152
Septicemia	-0.000174812	0.00281446	0.950474
Deficiency of humoral immunity	2.81891e-05	0.000456741	0.950788
Benign neoplasm of ovary	0.000159838	0.00269877	0.952772
Polycystic ovaries	-6.59505e-05	0.0011228	0.953161
Malignant neoplasm of other urinary organs	2.44026e-05	0.000416391	0.953267
Erectile dysfunction ED	-8.86157e-05	0.00152425	0.953639
Viral hepatitis C	3.33059e-05	0.000576204	0.953906
Phlebitis and thrombophlebitis of lower extremities	0.000111	0.00202806	0.956352
Gingival and periodontal diseases	7.44582e-05	0.00136734	0.956573
Subdural hemorrhage	3.32329e-05	0.000634246	0.958212
Intracranial hemorrhage	-7.74875e-05	0.00149871	0.958765
Disturbance of salivary secretion	1.70118e-05	0.000330962	0.959006
Adrenal hypofunction	3.4403e-05	0.000708112	0.961251
Glucocorticoid deficiency	3.4403e-05	0.000708112	0.961251
Ectropion or entropion	5.6966e-05	0.00117668	0.961388
Sialolithiasis	-2.46985e-05	0.00051971	0.962096
Cardiac shunt heart septal defect	3.62222e-05	0.00079212	0.963527
Ulcerative colitis chronic	-3.76035e-05	0.000841328	0.96435
Other congenital anomalies of lower limb including pelvic girdle	-1.83905e-05	0.000421233	0.965176
Rhabdomyolysis	3.37901e-06	7.99924e-05	0.966306
Pectus excavatum	-7.14864e-06	0.000172021	0.966852
Valvular heart disease heart chambers	2.48144e-05	0.000600887	0.96706
Gonococcal infections	-2.55019e-06	6.32391e-05	0.967833
Lagophthalmos	-9.59087e-06	0.000239954	0.968117
Neoplasm of unspecified nature of digestive system	-4.53091e-05	0.00115368	0.968672
Alcohol related disorders	0.000145831	0.00384863	0.969774
Abnormal findings on mammogram or breast exam	4.37329e-05	0.00121157	0.971206
Contracture of joint	-9.16557e-06	0.000259179	0.97179
Calculus of kidney	-6.43467e-05	0.00188218	0.972728
Intestinal infection	6.87174e-05	0.00212048	0.974148
Acquired absence of breast	-0.000125443	0.00390642	0.974383
Pituitary hypofunction	1.75844e-05	0.000562373	0.975056
Symptoms involving cardiovascular system	1.54046e-05	0.00052123	0.976422
Urethritis and urethral syndrome	-1.11979e-05	0.000383532	0.976708
Decreased libido	-3.36706e-06	0.000123272	0.978209
Acute periodontitis	1.00532e-05	0.000381452	0.978974
Other specified gastritis	8.42831e-05	0.00330079	0.979629
Vitamin D deficiency	3.59725e-05	0.00153885	0.98135
Congenital factor VIII disorder	5.25356e-06	0.000252928	0.983428
Open wound of ear	8.88942e-06	0.000437069	0.983773
Antisocial borderline personality disorder	7.74973e-06	0.000387559	0.984046
Hyperosmolality and or hypernatremia	-1.54611e-05	0.000818493	0.984929
Other and unspecified congenital anomalies	-8.11571e-06	0.000490482	0.986798
Fracture of patella	4.14579e-06	0.000341651	0.990318
Diseases of pulp and periapical tissues	1.63376e-05	0.00136196	0.990429
Pallor and flushing	-5.23096e-06	0.000504895	0.991734
Portal hypertension	9.04009e-06	0.000886424	0.991863
Concussion	2.2939e-06	0.000238281	0.992319
Spondylosis with myelopathy	1.55863e-06	0.000176607	0.992958
Hammer toe acquired	-9.3752e-06	0.00143021	0.99477
Congenital anomalies of abdominal wall diaphram	-1.08268e-06	0.000167306	0.994837
Villonodular synovitis	4.73038e-07	7.48264e-05	0.994956
Other congenital musculoskeletal anomalies	-3.02838e-06	0.00063765	0.996211
Sepsis	-3.92839e-06	0.00248432	0.998738
Sepsis and SIRS	-3.92839e-06	0.00248432	0.998738
