# Supplementary material for: Genome-wide discovery for diabetes-dependent triglycerides-associated loci
Source: PLoS One. 2022 Oct 21;17(10):e0275934. doi: 10.1371/journal.pone.0275934 (PMC9586367; doi:10.1371/journal.pone.0275934)
Supplement: S9 Table — The 45 significant disease conditions identified using interaction model were analyzed using logistic regression, adjusted for age, age^2, sex, race and PC1-10 and stratified by T2D status. The summary statistics from T2D and non-T2D models are tabulated, where the phenotypes are ordered based on T2D beta. PC–Principal Components; T2D –Type 2 Diabetes. (XLSX) [file pone.0275934.s015.xlsx]

## Sheet: S9 Table
Supplementary Table 9: Summary statistics from significant disease associations. The 45 significant disease conditions identified using interaction model were analyzed using logistic regression, adjusted for age, age^2, sex, race and PC1-10 and stratified by T2D status. The summary statistics from T2D and non-T2D models are tabulated, where the phenotypes are ordered based on T2D beta. PC – Princ…
Disease conditions	T2D Beta	T2D SE	T2D P-value	nonT2D Beta	nonT2D SE	nonT2D P-value
Type 1 diabetes	0.0634297	0.00574432	2.87619e-28	0.00523188	0.000232509	4.69893e-112
Type 1 diabetes with ophthalmic manifestations	0.0376259	0.00259031	1.44021e-47	0.00135166	9.81201e-05	3.66017e-43
Diabetic retinopathy	0.0353952	0.00539763	5.60126e-11	0.00141652	0.000162327	2.64136e-18
Cataract	0.030585	0.00724432	2.43272e-05	0.00128377	0.00119282	0.281817
Hypoglycemia	0.0302822	0.00430586	2.08852e-12	0.00087126	0.000192185	5.80471e-06
Type 1 diabetes with ketoacidosis	0.017785	0.00164347	3.22333e-27	0.000670527	8.38953e-05	1.32671e-15
Peripheral vascular disease unspecified	0.0102858	0.00412876	0.0127366	-0.000148229	0.000382095	0.698062
Type 1 diabetes with neurological manifestations	0.00991003	0.00162135	1.00044e-09	0.00020617	5.04772e-05	4.4198e-05
Polyneuropathy in diabetes	0.0074044	0.00326969	0.0235502	0.000163522	6.9407e-05	0.0184743
Disorders of vitreous body	0.00691945	0.00229839	0.00261085	0.000155089	0.000326901	0.635199
Hematemesis	0.00643092	0.00249162	0.0098579	4.32082e-06	0.000327935	0.989488
Peripheral angiopathy in diseases classified elsewhere	0.00563219	0.00291005	0.0529516	4.92505e-05	6.0874e-05	0.418483
Chronic ulcer of skin	0.00530423	0.00371498	0.153366	4.69547e-05	0.000278408	0.866068
Nephrotic syndrome without mention of glomerulonephritis	0.00479601	0.00269013	0.0746306	1.74786e-05	0.000131392	0.894173
Atherosclerosis of the extremities	0.00450684	0.00150616	0.00277232	2.51099e-06	0.000133778	0.985025
Type 1 diabetes with renal manifestations	0.00434685	0.00116284	0.000185906	8.12411e-05	3.11916e-05	0.00919908
Atherosclerosis	0.00430659	0.00196638	0.0285278	0.000203903	0.000188052	0.278235
Spinal stenosis	0.00419293	0.00177228	0.0179989	-0.000223842	0.000241823	0.354632
Poisoning by hormones and synthetic substitutes	0.00363452	0.00191274	0.057426	7.12316e-05	0.000159226	0.654615
Gangrene	0.00361297	0.00225781	0.109567	-1.78488e-05	0.000194329	0.926818
Other and unspecified disorders of the nervous system	0.00351977	0.00129244	0.00646775	-0.000210913	0.000163672	0.197525
Other disorders of lipoid metabolism	0.00300438	0.00133847	0.0248022	-0.000136467	0.000131566	0.299622
Nonspecific findings on examination of blood	0.00262009	0.0009709	0.00696844	8.19764e-05	0.00013209	0.534857
Insulin pump user	0.00238572	0.000676199	0.000419419	0.000118657	5.31605e-05	0.0256116
Alkalosis	0.00218686	0.00083695	0.00898446	-0.000141461	0.000124889	0.257344
Osteomyelitis	0.00212583	0.0010245	0.0380008	-6.62755e-05	8.1097e-05	0.413793
Osteomyelitis periostitis and other infections involving bone	0.00212583	0.0010245	0.0380008	-6.185e-05	8.25119e-05	0.453503
Complication of amputation stump	0.00176738	0.00106075	0.0956964	-2.68343e-06	8.66177e-05	0.975285
Unspecified osteomyelitis	0.00167814	0.000955575	0.0790757	-6.32916e-05	6.87369e-05	0.357166
Hypertrophy of salivary gland	0.00155872	0.000427871	0.000270184	-9.98028e-06	5.69468e-05	0.860878
Circumscribed scleroderma	0.000987698	0.00039057	0.0114507	-6.32345e-05	5.5295e-05	0.252797
Defibrination syndrome	0.000924197	0.000302647	0.0022632	-8.37402e-05	5.04779e-05	0.0971271
Other disorders of pancreatic internal secretion	0.000758391	0.000370688	0.040779	4.58355e-05	2.04208e-05	0.0247978
Abnormality of secretion of glucagon or gastrin	0.000501939	0.000174764	0.00408178	-8.38802e-06	1.17902e-05	0.476813
Secondary extrinsic cardiomyopathies	0.000386829	0.000276337	0.161576	-1.1518e-05	1.36141e-05	0.397533
Urethral discharge	-0.00100863	0.00053846	0.0610582	-2.84574e-05	4.4111e-05	0.518842
Tuberculosis	-0.00194381	0.000943008	0.039288	0.000110629	0.000110268	0.31573
Mixed hyperlipidemia	-0.00234017	0.00103915	0.024333	-4.87204e-05	9.95392e-05	0.624516
Hypertensive heart and or renal disease	-0.00587074	0.00319455	0.066116	-9.31463e-05	0.000242901	0.701368
Nonspecific chest pain	-0.0219041	0.0073565	0.00290936	-0.000381674	0.00118146	0.746656
Obesity	-0.0249974	0.00731273	0.000631287	-0.000327187	0.000940549	0.727939
Hyperlipidemia	-0.0252032	0.00875163	0.00398302	0.000678778	0.00134345	0.613384
Overweight obesity and other hyperalimentation	-0.025288	0.00732144	0.000553531	-0.000401586	0.000942948	0.670193
Hypercholesterolemia	-0.0253479	0.00871439	0.00363277	0.000413161	0.00130257	0.7511
Disorders of lipoid metabolism	-0.0257442	0.00875241	0.00327113	0.000704259	0.00134559	0.600708
