# Supplementary material for: Genome-wide discovery for diabetes-dependent triglycerides-associated loci
Source: PLoS One. 2022 Oct 21;17(10):e0275934. doi: 10.1371/journal.pone.0275934 (PMC9586367; doi:10.1371/journal.pone.0275934)
Supplement: S10 Table — Multiple linear main and interaction models used to validate the influence of T1D and LADA samples. LADA–Latent Autoimmune Diabetes in Adults; T1D –Type 1 Diabetes. (XLSX) [file pone.0275934.s016.xlsx]

## Sheet: S10 Table
Supplementary Table 10: Summary statistics from T1D and LADA linear models. Multiple linear main and interaction models used to validate the influence of T1D and LADA samples. LADA – Latent Autoimmune Diabetes in Adults; T1D – Type 1 Diabetes.
Outcome	Model - Covariates adjusted	Beta	SE	P-value
TG	Linear Interaction (T2D) + covariates	-0.0626654	0.0093315	1.87709e-11
TG	Linear Interaction (T2D) + T1D + covariates	-0.054546	0.00934289	5.27949e-09
TG	Linear Interaction (T2D) + LADA + covariates	-0.0566352	0.00935679	1.4243e-09
TG	Linear Interaction (T1D) + covariates	-0.252333	0.0171511	5.52692e-49
TG	Linear Interaction (T1D) + T2D + covariates	-0.224985	0.0170863	1.37385e-39
TG	Linear Interaction (T1D) + LADA + covariates	-0.212504	0.0173052	1.1791e-34
T2D	Logistic + covariates	0.00660995	0.000887799	9.68916e-14
T2D	Logistic + T1D + covariates	0.000900074	0.000855202	0.292585
T2D	Logistic + LADA + covariates	0.0026049	0.000835977	0.0018334
T1D	Logistic + covariates	0.00919817	0.000387265	1.28539e-124
T1D	Logistic + T2D + covariates	0.00841685	0.000372812	8.61217e-113
T1D	Logistic + LADA + covariates	0.00493848	0.00022041	4.02023e-111
