# Supplementary material for: Genome-wide discovery for diabetes-dependent triglycerides-associated loci
Source: PLoS One. 2022 Oct 21;17(10):e0275934. doi: 10.1371/journal.pone.0275934 (PMC9586367; doi:10.1371/journal.pone.0275934)
Supplement: S11 Table — Interaction model between the four LADA loci and T2D with TG as outcome. LADA–Latent Autoimmune Diabetes in Adults; T2D –Type 2 Diabetes; TG–Triglycerides. (XLSX) [file pone.0275934.s017.xlsx]

## Sheet: S11 Table
Supplementary Table 11: Summary statistics from LADA interaction models. Interaction model between the four LADA loci and T2D with TG as outcome LADA – Latent Autoimmune Diabetes in Adults; T2D – Type 2 Diabetes; TG – Triglycerides.
Outcome	Model - Loci - Covariates adjusted	rsId	Interaction-Beta	SE	Interaction P-value
TG	Linear Interaction (HLA-DQB1 : T2D) + covariates	rs9273368	-0.0231171	0.0054934	2.57518e-05
TG	Linear Interaction (INS : T2D) + covariates	rs689	-0.0164806	0.00555134	0.0029902
TG	Linear Interaction (PTPN22 : T2D) + covariates	rs2476601	0.000377621	0.00862785	0.96509
TG	Linear Interaction (SH2B3 : T2D) + covariates	rs3184504	0.00102525	0.00501861	0.838128
