# Supplementary material for: Genome-wide discovery for diabetes-dependent triglycerides-associated loci
Source: PLoS One. 2022 Oct 21;17(10):e0275934. doi: 10.1371/journal.pone.0275934 (PMC9586367; doi:10.1371/journal.pone.0275934)
Supplement: S12 Table — Interaction p-values between the four LADA loci and T2D with T1D related and hyperlipidemia related phenotypes as outcomes. The top 5 and bottom 5 phenotypes significantly associated with rs9274619:A were selected (Fig 3). All four loci have significant interaction with diabetes related diseases, but not with obesity related phenotypes. LADA–Latent Autoimmune Diabetes in Adults; T1D –Type 1 Diabetes; T2D –Type 2 Diabetes. (XLSX) [file pone.0275934.s018.xlsx]

## Sheet: S12 Table
Supplementary Table 12: Significant disease phenotypes with LADA loci. Interaction p-values between the four LADA loci and T2D with T1D related and hyperlipidemia related phenotypes as outcomes. The top 5 and bottom 5 phenotypes significantly associated with rs9274619:A were selected (Fig. 3). All four loci have significant interaction with diabetes related diseases, but not with obesity related …
Selected disease conditions	Interaction P-value
	rs9273368 - HLA-DQB1	rs689 - INS	rs2476601 - PTPN22	rs3184504 - SH2B3
Type 1 diabetes	1.86928e-300	1.18216e-30	1.49837e-49	6.98589e-10
Diabetic retinopathy	5.47134e-101	8.92096e-07	5.95252e-07	1.67859e-15
Cataract	9.70458e-12	0.109471	0.546806	1.83309e-08
Hypoglycemia	7.74198e-82	0.0045507	1.58249e-08	0.000219434
Peripheral vascular disease unspecified	5.7309e-23	0.959081	4.51195e-06	4.27817e-08
Obesity	0.00526127	0.303865	0.31978	0.32434
Hyperlipidemia	0.145347	0.016965	0.687799	0.000821061
Overweight obesity and other hyperalimentation	0.00346565	0.33154	0.395045	0.387229
Hypercholesterolemia	0.0591102	0.00945437	0.572695	0.000348487
Disorders of lipoid metabolism	0.142222	0.0199289	0.713466	0.000732602
