# Supplementary material for: Genome-wide discovery for diabetes-dependent triglycerides-associated loci
Source: PLoS One. 2022 Oct 21;17(10):e0275934. doi: 10.1371/journal.pone.0275934 (PMC9586367; doi:10.1371/journal.pone.0275934)
Supplement: S13 Table — Summary statistics for linear regression main model with fat, diet and biomarkers phenotypes as outcomes, adjusted for age, age^2, sex, race and PC1-10. The phenotypes are orders based on p-value. PC–Principal Components. (XLSX) [file pone.0275934.s019.xlsx]

## Sheet: S13 Table
Supplementary Table 13: Summary statistics from linear models with biomarkers. Summary statistics for linear regression main model with fat, diet and biomarkers phenotypes as outcomes, adjusted for age, age^2, sex, race and PC1-10. The phenotypes are orders based on p-value. PC – Principal Components.
Phenotype	Phenotype Class	Beta	SE	P-value
Eosinophill count	Biomarker	0.0445239	0.00414911	7.34683e-27
Glycated haemoglobin HbA1c	Biomarker	0.0428835	0.00407652	7.06978e-26
Neutrophill count	Biomarker	0.0407707	0.0041338	6.07215e-23
White blood cell leukocyte count	Biomarker	0.0361667	0.00396159	6.92137e-20
Glucose	Biomarker	0.0369968	0.00407189	1.03271e-19
Eosinophill percentage	Biomarker	0.0365872	0.00415386	1.27889e-18
Platelet count	Biomarker	0.0335742	0.00404224	9.9414e-17
Apolipoprotein A1	Biomarker	0.0301646	0.00379246	1.81297e-15
Mean platelet thrombocyte volume	Biomarker	-0.0282583	0.0041648	1.16233e-11
C-reactive protein	Biomarker	0.0259966	0.00410505	2.40975e-10
Lymphocyte percentage	Biomarker	-0.0247061	0.00407927	1.3925e-09
Total protein	Biomarker	0.0238753	0.00406824	4.39572e-09
HDL cholesterol	Biomarker	0.0214339	0.00374351	1.03128e-08
Platelet crit	Biomarker	0.0217538	0.00397892	4.57302e-08
Alkaline phosphatase	Biomarker	0.0201546	0.00402632	5.56804e-07
Aspartate aminotransferase	Biomarker	0.0196938	0.00407126	1.31688e-06
Neutrophill percentage	Biomarker	0.0177781	0.00412344	1.62203e-05
LDL direct	Biomarker	-0.0168413	0.00407932	3.65292e-05
Mean sphered cell volume	Biomarker	-0.0163665	0.00417195	8.74729e-05
Apolipoprotein B	Biomarker	-0.0158279	0.0041058	0.000115747
Cystatin C	Biomarker	-0.0147695	0.00383805	0.000119015
Red blood cell erythrocyte count	Biomarker	0.0135717	0.00357956	0.000149793
Urate	Biomarker	-0.0132069	0.00350218	0.000162577
Mean corpuscular haemoglobin	Biomarker	-0.01372	0.00402386	0.000650518
Monocyte count	Biomarker	0.0106405	0.00325233	0.00106929
WHR adjusted for BMI	Anthropometric	0.008	0.003	0.002
Mean corpuscular volume	Biomarker	-0.012503	0.00405772	0.00206126
Monocyte percentage	Biomarker	-0.0123441	0.00407317	0.00244089
SHBG	Biomarker	0.011299	0.003784	0.0028268
High light scatter reticulocyte count	Biomarker	0.0121388	0.00414766	0.00342635
Lymphocyte count	Biomarker	0.00852227	0.0039002	0.0288829
Testosterone	Biomarker	0.00411041	0.00191356	0.0317107
Haematocrit percentage	Biomarker	0.00722315	0.00341354	0.0343428
Gamma glutamyltransferase	Biomarker	0.00849584	0.00405175	0.0360091
Reticulocyte count	Biomarker	0.00815755	0.00417277	0.0505901
Basophill count	Biomarker	0.0080207	0.00415631	0.0536369
Waist/Hip Ratio (WHR)	Anthropometric	0.006	0.003	0.0659
Cholesterol	Biomarker	-0.00725352	0.00402011	0.0711835
Mean reticulocyte volume	Biomarker	-0.00720491	0.00416749	0.0838388
Reticulocyte percentage	Biomarker	0.00681429	0.00420077	0.104771
Alanine aminotransferase	Biomarker	0.00640263	0.003977	0.107418
High light scatter reticulocyte percentage	Biomarker	0.0065983	0.00412381	0.109589
Mean corpuscular haemoglobin concentration	Biomarker	-0.00651878	0.00407915	0.110028
Haemoglobin concentration	Biomarker	0.00528113	0.00331649	0.111299
Rheumatoid factor	Biomarker	0.0217881	0.0139076	0.117209
Creatinine	Biomarker	-0.00504403	0.00361305	0.162698
Body Mass Index (BMI)	Anthropometric	-0.005	0.004	0.206
Polyunsaturated-fat	Dietary Macronutrient	0.013	0.011	0.231
Oestradiol	Biomarker	0.0105616	0.00977459	0.279918
Protein	Dietary Macronutrient	0.012	0.011	0.286
Fat	Dietary Macronutrient	0.011	0.011	0.301
Phosphate	Biomarker	0.00391327	0.00400317	0.328301
Alcohol	Dietary Macronutrient	0.01	0.011	0.337
Urea	Biomarker	0.0037634	0.00393466	0.338834
Lipoprotein A	Biomarker	0.00431635	0.0045846	0.346455
Albumin	Biomarker	-0.00376812	0.00404657	0.351756
Energy	Dietary Macronutrient	0.01	0.011	0.362
Nucleated red blood cell count	Biomarker	-0.00346697	0.00418005	0.406874
Saturated-fat	Dietary Macronutrient	0.009	0.011	0.407
Englyst-dietary-fibre	Dietary Macronutrient	0.008	0.011	0.452
Basophill percentage	Biomarker	-0.00296612	0.00416865	0.476756
IGF-1	Biomarker	-0.00270023	0.00396682	0.496059
Direct bilirubin	Biomarker	0.00219677	0.00426184	0.606237
Immature reticulocyte fraction	Biomarker	-0.00202782	0.0041803	0.627613
Vitamin D	Biomarker	0.00163896	0.00412604	0.691203
Platelet distribution width	Biomarker	0.00131682	0.00411667	0.749064
Total bilirubin	Biomarker	0.00105152	0.00396934	0.791079
Carbohydrate	Dietary Macronutrient	0.002	0.011	0.877
Total-sugars	Dietary Macronutrient	0.001	0.011	0.893
Calcium	Biomarker	0.000427583	0.00410146	0.91697
Starch	Dietary Macronutrient	-0.001	0.011	0.925
Nucleated red blood cell percentage	Biomarker	0.000315893	0.00390833	0.935581
Red blood cell erythrocyte distribution width	Biomarker	9.78243e-05	0.00412019	0.981058
