# Supplementary material for: Genome-wide discovery for diabetes-dependent triglycerides-associated loci
Source: PLoS One. 2022 Oct 21;17(10):e0275934. doi: 10.1371/journal.pone.0275934 (PMC9586367; doi:10.1371/journal.pone.0275934)
Supplement: S14 Table — Summary statistics for linear interaction model with fat, diet and biomarkers phenotypes as outcomes, adjusted for age, age^2, sex, race and PC1-10. The phenotypes are orders based on p-value. PC–Principal Components. (XLSX) [file pone.0275934.s020.xlsx]

## Sheet: S14 Table
Supplementary Table 14: Summary statistics from interaction models with biomarkers. Summary statistics for linear interaction model with fat, diet and biomarkers phenotypes as outcomes, adjusted for age, age^2, sex, race and PC1-10. The phenotypes are orders based on p-value. PC – Principal Components.
Phenotype	Phenotype Class	Interaction-Beta	SE	Interaction P-value
Glycated haemoglobin HbA1c	Biomarker	0.135754	0.0155509	2.56445e-18
Urate	Biomarker	-0.105412	0.0153341	6.23578e-12
SHBG	Biomarker	0.0898915	0.0165268	5.35691e-08
Body Mass Index (BMI)	Anthropometric	-0.095	0.018	1e-07
HDL cholesterol	Biomarker	0.0855605	0.016251	1.40306e-07
Waist/Hip Ratio (WHR)	Anthropometric	-0.06	0.013	5.99e-06
High light scatter reticulocyte count	Biomarker	-0.081148	0.0180012	6.54886e-06
Glucose	Biomarker	0.0681311	0.0165122	3.6905e-05
Apolipoprotein A1	Biomarker	0.0673248	0.0165054	4.52482e-05
High light scatter reticulocyte percentage	Biomarker	-0.0635238	0.0179887	0.000413555
Haematocrit percentage	Biomarker	-0.0494194	0.0149403	0.000940402
Reticulocyte count	Biomarker	-0.0575398	0.0182373	0.00160473
Gamma glutamyltransferase	Biomarker	-0.0550204	0.0176973	0.00187749
Haemoglobin concentration	Biomarker	-0.0450451	0.0145107	0.0019076
Reticulocyte percentage	Biomarker	-0.0554288	0.0183615	0.00253833
Apolipoprotein B	Biomarker	-0.0514949	0.0178791	0.00397483
Immature reticulocyte fraction	Biomarker	-0.0522088	0.0182016	0.00412627
Testosterone	Biomarker	0.0225584	0.00836326	0.00699031
Red blood cell erythrocyte count	Biomarker	-0.0418949	0.0156807	0.00754592
Albumin	Biomarker	-0.0454113	0.0177325	0.0104404
Mean sphered cell volume	Biomarker	0.0460921	0.0182698	0.0116408
Vitamin D	Biomarker	0.0448437	0.0178721	0.0121026
Eosinophill count	Biomarker	0.041971	0.0181749	0.0209282
Platelet crit	Biomarker	0.038909	0.0174279	0.0255778
WHR adjusted for BMI	Anthropometric	-0.026	0.012	0.0292
LDL direct	Biomarker	-0.0331473	0.0176146	0.0598632
Eosinophill percentage	Biomarker	0.0326361	0.0182124	0.0731391
Red blood cell erythrocyte distribution width	Biomarker	0.0298983	0.018018	0.097044
Rheumatoid factor	Biomarker	0.0898711	0.0585327	0.124694
Englyst-dietary-fibre	Dietary Macronutrient	0.078	0.053	0.137
Urea	Biomarker	0.0247819	0.0172223	0.150167
Platelet count	Biomarker	0.0253981	0.0177085	0.151506
Mean reticulocyte volume	Biomarker	0.0250674	0.0182717	0.170087
Alanine aminotransferase	Biomarker	-0.0228894	0.0173661	0.187486
Alkaline phosphatase	Biomarker	-0.0208394	0.01763	0.237191
Total protein	Biomarker	-0.0199328	0.0178346	0.263717
Platelet distribution width	Biomarker	-0.0195824	0.0180214	0.277204
IGF-1	Biomarker	-0.0188071	0.0173641	0.278762
Cholesterol	Biomarker	-0.0186491	0.0173201	0.281601
Nucleated red blood cell count	Biomarker	0.0168227	0.0183278	0.358684
Mean corpuscular haemoglobin concentration	Biomarker	0.0161769	0.0178681	0.36528
Lipoprotein A	Biomarker	-0.0174955	0.0205525	0.394625
Nucleated red blood cell percentage	Biomarker	0.0143861	0.0171364	0.401186
Basophill percentage	Biomarker	0.0142517	0.018278	0.435558
Neutrophill percentage	Biomarker	-0.0133372	0.0180721	0.460514
Aspartate aminotransferase	Biomarker	0.0115749	0.0178277	0.516169
Total bilirubin	Biomarker	0.011198	0.0173843	0.519482
Mean platelet thrombocyte volume	Biomarker	0.0107208	0.0182394	0.556679
Lymphocyte count	Biomarker	-0.00976241	0.0170902	0.567845
Creatinine	Biomarker	-0.00892187	0.015838	0.573218
Fat	Dietary Macronutrient	0.028	0.052	0.598
Starch	Biomarker	0.026	0.052	0.614
Monocyte count	Dietary Macronutrient	0.00718434	0.0142457	0.614039
White blood cell leukocyte count	Biomarker	-0.00804586	0.0172792	0.641474
Protein	Dietary Macronutrient	0.023	0.052	0.662
Monocyte percentage	Biomarker	0.00672322	0.0178563	0.706532
Neutrophill count	Biomarker	-0.00662259	0.0180432	0.713589
Oestradiol	Biomarker	-0.0188388	0.0515083	0.714558
Mean corpuscular haemoglobin	Biomarker	0.00557524	0.0176113	0.751569
Energy	Dietary Macronutrient	0.016	0.051	0.752
Total-sugars	Dietary Macronutrient	-0.015	0.053	0.771
Direct bilirubin	Biomarker	0.00507459	0.0183873	0.78256
Mean corpuscular volume	Biomarker	-0.00484778	0.0177601	0.784885
Polyunsaturated-fat	Dietary Macronutrient	0.012	0.053	0.825
Saturated-fat	Dietary Macronutrient	0.011	0.052	0.839
Lymphocyte percentage	Biomarker	0.00354676	0.0178787	0.842748
Basophill count	Biomarker	0.00313176	0.0182189	0.863519
C-reactive protein	Biomarker	-0.00265205	0.0179549	0.882575
Cystatin C	Biomarker	-0.00230291	0.0167302	0.890517
Phosphate	Biomarker	0.00200593	0.0175498	0.909
Alcohol	Dietary Macronutrient	0.004	0.051	0.938
Calcium	Biomarker	-0.00136582	0.0179751	0.939432
Carbohydrate	Dietary Macronutrient	0	0.052	0.996
