# Supplementary material for: Genome-wide discovery for diabetes-dependent triglycerides-associated loci
Source: PLoS One. 2022 Oct 21;17(10):e0275934. doi: 10.1371/journal.pone.0275934 (PMC9586367; doi:10.1371/journal.pone.0275934)
Supplement: S15 Table — Summary statistics for linear regression main model with metabolomic phenotype as outcomes, adjusted for age, age^2, sex, race and PC1-10. The effects from rs9274619:A are documented and the metabolomes are ordered based on significance. PC–Principal Components. (XLSX) [file pone.0275934.s021.xlsx]

## Sheet: S15 Table
Supplementary Table 15: Summary statistics from linear models with metabolites. Summary statistics for linear regression main model with metabolomic phenotype as outcomes, adjusted for age, age^2, sex, race and PC1-10. The effects from rs9274619:A are documented and the metabolomes are ordered based on significance. PC – Principal Components.
Phenotype	Beta	SE	P-value
Ratio of apolipoprotein B to apolipoprotein A1	-0.0362253	0.00783976	3.82894e-06
Phospholipids to total lipids ratio in very large VLDL	-0.0331537	0.00803927	3.72699e-05
Cholesteryl Esters in Medium HDL	0.0304708	0.00778618	9.1048e-05
Cholesterol in Medium HDL	0.0299186	0.00775627	0.000114698
Total Lipids in Medium HDL	0.0291241	0.00780671	0.000191088
Concentration of Medium HDL Particles	0.0289056	0.00775379	0.000193168
Phospholipids in HDL	0.0280501	0.00760958	0.000227782
Phospholipids in Medium HDL	0.0284405	0.00785344	0.00029315
Total Lipids in HDL	0.0272098	0.0075553	0.000316635
Apolipoprotein A1	0.0271228	0.00768782	0.00041887
Cholesteryl Esters in HDL	0.0265676	0.00755926	0.000440648
Free Cholesterol in Medium HDL	0.0268078	0.00765277	0.000460229
HDL Cholesterol	0.0259491	0.00751105	0.000550941
Phospholipids to total lipids ratio in small HDL	0.0276847	0.00806209	0.000595141
Concentration of Small LDL Particles	-0.0260064	0.00770539	0.000738194
Phospholipids in Large HDL	0.0239731	0.00740885	0.00121367
Histidine	-0.0270096	0.00836497	0.0012431
Free Cholesterol in Medium VLDL	-0.0246006	0.00772586	0.00145209
Cholesterol in Medium VLDL	-0.0239092	0.00750989	0.00145454
Cholesteryl Esters in VLDL	-0.0246148	0.00773485	0.00146143
Cholesteryl Esters in Small VLDL	-0.0250239	0.00794488	0.0016349
Cholesteryl Esters in Large VLDL	-0.0251399	0.00800094	0.0016778
Cholesterol in Small VLDL	-0.0247599	0.00788257	0.00168369
Apolipoprotein B	-0.023876	0.00760841	0.0017009
VLDL Cholesterol	-0.0245799	0.00784412	0.00172756
Concentration of LDL Particles	-0.0237942	0.00764272	0.00185049
Phospholipids in Small LDL	-0.0241155	0.0077632	0.00189443
Phospholipids in Medium VLDL	-0.0241777	0.00782449	0.00200211
Concentration of Medium VLDL Particles	-0.0242017	0.00785336	0.00205874
Cholesteryl Esters in Very Large VLDL	-0.0242872	0.00797619	0.00232774
Free Cholesterol in HDL	0.0224791	0.00739741	0.00237597
Free Cholesterol in Small VLDL	-0.0235397	0.00776888	0.00244617
Total Lipids in Large HDL	0.0220339	0.00736516	0.00277557
Free Cholesterol in VLDL	-0.0237568	0.0079554	0.00282489
Concentration of Large LDL Particles	-0.0226782	0.00762873	0.00295228
Concentration of Medium LDL Particles	-0.0229964	0.00775124	0.00300993
Cholesteryl Esters in Medium VLDL	-0.0218781	0.00739162	0.00307863
Cholesteryl esters to total lipids ratio in small VLDL	-0.023139	0.00789315	0.0033738
Cholesterol in Large VLDL	-0.0234574	0.00801399	0.00342273
Phospholipids in Small VLDL	-0.0230861	0.00792492	0.00357941
Concentration of HDL Particles	0.0228218	0.0078498	0.00364633
Cholesterol in Very Large VLDL	-0.0232582	0.00800035	0.00364816
Total Lipids in Small LDL	-0.0225106	0.00775327	0.00369249
Triglycerides to total lipids ratio in large VLDL	0.023435	0.00821927	0.00435598
Concentration of IDL Particles	-0.0209686	0.00737398	0.00446176
Cholesterol in Small LDL	-0.0218047	0.00772639	0.00477183
Average Diameter for HDL Particles	0.0209194	0.0074457	0.00496142
Free cholesterol to total lipids ratio in large VLDL	-0.0232842	0.00829672	0.00501026
Phospholipids in VLDL	-0.022469	0.0080162	0.00506481
Concentration of VLDL Particles	-0.0223364	0.00797456	0.00509621
Concentration of Large HDL Particles	0.0205046	0.00732727	0.00513668
Free cholesterol to total lipids ratio in very large HDL	-0.0208208	0.00744238	0.00514944
Cholesteryl Esters in Small LDL	-0.0215782	0.00775853	0.0054165
Total Lipids in Medium VLDL	-0.0218446	0.00795233	0.0060165
Remnant Cholesterol (Non-HDL, Non-LDL -Cholesterol)	-0.0204202	0.00748357	0.00636024
Free Cholesterol in Small LDL	-0.0211508	0.00775442	0.00638111
Free Cholesterol in Very Small VLDL	-0.0207291	0.0076079	0.00643741
Free Cholesterol in Large VLDL	-0.021283	0.00799687	0.00778266
Free Cholesterol in Very Large VLDL	-0.0212232	0.00801046	0.00806394
Cholesteryl Esters in Large HDL	0.0195622	0.00738929	0.00811318
Cholesterol in Large HDL	0.0194334	0.00736244	0.00830323
Phospholipids to total lipids ratio in large VLDL	-0.021464	0.00816022	0.00853178
Concentration of Very Small VLDL Particles	-0.0201006	0.00769853	0.00903013
Cholesteryl Esters in Medium LDL	-0.020336	0.00784616	0.00954779
Cholesterol in Very Small VLDL	-0.0187763	0.00730261	0.0101367
Free Cholesterol in Large HDL	0.0187332	0.00730299	0.010315
Phospholipids to total lipids ratio in medium VLDL	-0.0190163	0.00741399	0.0103213
Phospholipids in Very Small VLDL	-0.0199455	0.00782505	0.010807
Cholesterol in Medium LDL	-0.0198983	0.00780972	0.0108391
Free cholesterol to total lipids ratio in very small VLDL	-0.0200877	0.00791361	0.0111384
Phospholipids in Very Large VLDL	-0.0202912	0.00800232	0.0112251
Total Lipids in Medium LDL	-0.0197381	0.00784117	0.0118292
Total Lipids in VLDL	-0.0201971	0.00803854	0.0119884
Total Cholesterol Minus HDL-C	-0.0189468	0.00754516	0.0120367
Phospholipids in Medium LDL	-0.019564	0.00786028	0.0128132
Clinical LDL Cholesterol	-0.018772	0.00755883	0.013013
Phospholipids in Large VLDL	-0.0197599	0.00801122	0.0136448
Phospholipids in LDL	-0.0188991	0.00767439	0.0137944
Cholesterol to total lipids ratio in small VLDL	-0.0187986	0.00767616	0.0143288
Concentration of Small VLDL Particles	-0.0197668	0.00807499	0.0143706
Cholesteryl Esters in Very Small VLDL	-0.0175887	0.00719169	0.0144591
Total Lipids in Small VLDL	-0.0197002	0.00806016	0.0145212
Total Lipids in Very Small VLDL	-0.0187725	0.00771641	0.0149842
Concentration of Large VLDL Particles	-0.0193393	0.0080082	0.0157398
Total Lipids in Large VLDL	-0.0188629	0.00800972	0.0185247
Cholesterol to total lipids ratio in large VLDL	-0.0186434	0.0079815	0.0195024
Glutamine	-0.0194467	0.00837147	0.0201829
Concentration of Very Large VLDL Particles	-0.018336	0.00799382	0.0218056
Total Lipids in LDL	-0.0176082	0.00768845	0.0220111
Total Concentration of Lipoprotein Particles	0.017828	0.00779315	0.0221604
Free Cholesterol in Medium LDL	-0.0176385	0.00774959	0.022845
Phospholipids to total lipids ratio in very large HDL	0.0173649	0.0076746	0.0236598
Ratio of triglycerides to phosphoglycerides	-0.0176435	0.00779966	0.0236947
Cholesteryl Esters in LDL	-0.0173802	0.00770947	0.0241735
Triglycerides to total lipids ratio in small VLDL	0.0171627	0.00762004	0.0243051
Phospholipids in Large LDL	-0.016917	0.0075675	0.0253877
LDL Cholesterol	-0.0171113	0.00765905	0.0254767
Total Lipids in Very Large VLDL	-0.0178679	0.00799869	0.0254949
Phospholipids to total lipids ratio in medium HDL	-0.0176406	0.00795108	0.0265135
Cholesterol to total lipids ratio in medium HDL	0.0174272	0.00802772	0.0299432
Free cholesterol to total lipids ratio in medium HDL	0.0158856	0.00734728	0.030612
Phospholipids in Small HDL	0.0177185	0.00825013	0.0317433
Free Cholesterol in LDL	-0.0160836	0.00755906	0.0333628
Triglycerides to total lipids ratio in small HDL	-0.016914	0.00799221	0.0343208
Phospholipids in IDL	-0.0150514	0.00721083	0.0368606
Tyrosine	-0.01735	0.00832786	0.0372203
Free cholesterol to total lipids ratio in very large VLDL	-0.0161247	0.00781289	0.0390343
Total Lipids in Large LDL	-0.0155127	0.00760404	0.0413463
Free cholesterol to total lipids ratio in medium VLDL	-0.0146885	0.00744741	0.048578
Cholesterol in Large LDL	-0.0149264	0.00758468	0.0490745
Triglycerides to total lipids ratio in medium HDL	-0.0159075	0.00809511	0.0494087
Cholesteryl Esters in Large LDL	-0.0150035	0.00764535	0.0497144
Cholesterol to total lipids ratio in very large HDL	-0.0156572	0.00801396	0.0507344
Free Cholesterol in IDL	-0.0140955	0.00722152	0.0509554
Free Cholesterol in Large LDL	-0.0144684	0.00745107	0.0521662
Ratio of omega-6 fatty acids to omega-3 fatty acids	0.0155078	0.00804926	0.054031
Cholesteryl esters to total lipids ratio in medium HDL	0.0156824	0.00817966	0.0552096
Total Lipids in IDL	-0.0138421	0.00723066	0.0555773
Creatinine	-0.0137853	0.00720445	0.055694
Triglycerides to total lipids ratio in very large VLDL	0.0148949	0.00779013	0.0558768
Albumin	-0.015655	0.00829114	0.0590079
Triglycerides in Large VLDL	-0.014864	0.00800961	0.0634888
Triglycerides in Medium VLDL	-0.0148633	0.0080596	0.0651617
Ratio of omega-6 fatty acids to total fatty acids	0.0147251	0.00802868	0.0666482
Average Diameter for VLDL Particles	-0.0142851	0.00780493	0.0672137
Cholesteryl esters to total lipids ratio in large VLDL	-0.0140687	0.00776181	0.0699041
Omega-3 Fatty Acids	-0.0144316	0.0080459	0.0728712
Cholesterol in IDL	-0.0128488	0.00720515	0.0745438
Triglycerides in VLDL	-0.0141937	0.00802772	0.0770486
Cholesterol in Chylomicrons and Extremely Large VLDL	-0.0142312	0.00805155	0.0771464
Cholesteryl esters to total lipids ratio in medium LDL	-0.0142124	0.0081567	0.0814384
Ratio of linoleic acid to total fatty acids	0.0134493	0.00777498	0.0836661
Glycoprotein Acetyls	0.0141864	0.0082478	0.0854313
Triglycerides in Very Large VLDL	-0.0136597	0.0079811	0.086992
Cholesteryl Esters in IDL	-0.0123286	0.00721652	0.0875677
Cholesteryl Esters in Chylomicrons and Extremely Large VLDL	-0.0135683	0.00805227	0.0919871
Total Lipids in Small HDL	0.0138925	0.00828223	0.0934706
Total Lipids in Chylomicrons and Extremely Large VLDL	-0.0133897	0.00804715	0.0961346
Total Free Cholesterol	-0.0122472	0.00739551	0.0977194
Phospholipids in Very Large HDL	0.0120967	0.00738544	0.101443
Ratio of omega-3 fatty acids to total fatty acids	-0.0132124	0.00807065	0.101614
Glucose	0.0134754	0.00824681	0.10226
Phospholipids to total lipids ratio in small VLDL	-0.0122659	0.00755718	0.104575
Concentration of Chylomicrons and Extremely Large VLDL Particles	-0.0128461	0.00804242	0.110204
Triglycerides in Chylomicrons and Extremely Large VLDL	-0.0127377	0.00806205	0.114119
Total Triglycerides	-0.012689	0.00807105	0.115915
Triglycerides to total lipids ratio in medium VLDL	0.011649	0.00744349	0.117589
Free Cholesterol in Chylomicrons and Extremely Large VLDL	-0.0125343	0.00805461	0.119673
Phospholipids to total lipids ratio in very small VLDL	-0.0123438	0.00802122	0.123833
Triglycerides in Small LDL	-0.01235	0.00811118	0.127863
Phospholipids in Chylomicrons and Extremely Large VLDL	-0.0118706	0.00802231	0.138957
Triglycerides in Large HDL	0.0119058	0.00804959	0.139128
Free Cholesterol in Small HDL	0.0116618	0.00811804	0.150856
Ratio of monounsaturated fatty acids to total fatty acids	-0.0113062	0.00798796	0.156952
Triglycerides to total lipids ratio in large HDL	-0.0112085	0.00796373	0.1593
Cholesteryl Esters in Very Large HDL	0.0101488	0.007292	0.163993
Triglycerides in LDL	-0.0113524	0.00817324	0.164845
Total Lipids in Very Large HDL	0.0100937	0.00732931	0.168464
Triglycerides in Medium LDL	-0.0111995	0.00815245	0.16952
Leucine	-0.010957	0.00798792	0.170161
Cholesterol in Small HDL	0.0112598	0.00831379	0.175628
Triglycerides in Large LDL	-0.0110195	0.00818127	0.17801
Free cholesterol to total lipids ratio in chylomicrons and extremely large VLDL	0.0109979	0.0082239	0.181124
Free cholesterol to total lipids ratio in small VLDL	-0.00978061	0.00751265	0.192959
Triglycerides to total lipids ratio in very large HDL	-0.0101734	0.00785587	0.195321
Triglycerides in IDL	-0.0105457	0.00819269	0.198023
Ratio of polyunsaturated fatty acids to monounsaturated fatty acids	0.0101356	0.00800924	0.205697
Cholesteryl Esters in Small HDL	0.0103862	0.008355	0.21383
Cholesterol to total lipids ratio in medium VLDL	-0.00929043	0.0074746	0.213896
Isoleucine	-0.00998379	0.00817726	0.222119
Phosphatidylcholines	0.0092211	0.00762237	0.226381
Triglycerides in Very Small VLDL	-0.00976076	0.00820146	0.234001
Total Cholesterol	-0.00852115	0.0073771	0.24806
Triglycerides to total lipids ratio in medium LDL	0.00904972	0.00786764	0.250045
Triglycerides to total lipids ratio in very small VLDL	0.00835972	0.00738428	0.257597
Concentration of Very Large HDL Particles	0.00821947	0.00727407	0.258492
Cholesterol in Very Large HDL	0.00823355	0.00730275	0.259551
Monounsaturated Fatty Acids	-0.00912169	0.00816793	0.264096
Total Concentration of Branched-Chain Amino Acids (Leucine + Isoleucine + Valine)	-0.00896649	0.00806508	0.266241
Triglycerides in Small VLDL	-0.0088284	0.00810264	0.275905
Triglycerides in Small HDL	-0.0087765	0.00808341	0.277596
Phosphoglycerides	0.00829122	0.0077085	0.282112
Concentration of Small HDL Particles	0.00874941	0.00831009	0.292405
Cholesterol to total lipids ratio in medium LDL	-0.00813999	0.00781804	0.297794
Free cholesterol to total lipids ratio in medium LDL	0.00821218	0.00798339	0.303643
Total Cholines	0.00778769	0.00758626	0.304634
Docosahexaenoic Acid	-0.00771853	0.00799109	0.3341
Total Lipids in Lipoprotein Particles	-0.00739997	0.00770607	0.336917
Total Esterified Cholesterol	-0.00696309	0.00738081	0.345476
Cholesterol to total lipids ratio in small HDL	-0.00766699	0.00826845	0.353795
Cholesteryl esters to total lipids ratio in medium VLDL	-0.00687056	0.00749284	0.359171
3-Hydroxybutyrate	0.00761489	0.00839864	0.364577
Phospholipids to total lipids ratio in large HDL	0.00697186	0.00769915	0.365184
Phospholipids to total lipids ratio in large LDL	-0.00751585	0.00834565	0.367819
Ratio of polyunsaturated fatty acids to total fatty acids	0.00720908	0.00807643	0.37207
Phospholipids to total lipids ratio in medium LDL	0.00722171	0.00823949	0.380774
Free cholesterol to total lipids ratio in large HDL	-0.0063537	0.00743117	0.392549
Valine	-0.00692111	0.00812075	0.394064
Pyruvate	-0.0070384	0.00841273	0.402798
Cholesteryl esters to total lipids ratio in small HDL	-0.00678949	0.00827562	0.411978
Cholesterol to total lipids ratio in very large VLDL	-0.00624727	0.00778849	0.422488
Cholesteryl esters to total lipids ratio in small LDL	-0.0063866	0.00818127	0.435018
Total Fatty Acids	-0.00622395	0.00806437	0.440244
Cholesteryl esters to total lipids ratio in large HDL	0.00602025	0.00793319	0.447932
Glycine	0.00592867	0.00793596	0.455026
Cholesterol to total lipids ratio in chylomicrons and extremely large VLDL	0.00583544	0.00827662	0.48078
Cholesterol to total lipids ratio in small LDL	-0.00548797	0.00796454	0.490793
Cholesterol to total lipids ratio in large HDL	0.00523341	0.00776573	0.50037
Polyunsaturated Fatty Acids	-0.00511742	0.00780595	0.512096
Free cholesterol to total lipids ratio in IDL	-0.00524805	0.00817278	0.520785
Citrate	-0.00511236	0.00819748	0.532859
Cholesterol to total lipids ratio in very small VLDL	-0.00455648	0.00738101	0.537022
Cholesteryl esters to total lipids ratio in chylomicrons and extremely large VLDL	0.00510797	0.00828836	0.53771
Phospholipids to total lipids ratio in IDL	-0.00509716	0.00829951	0.539117
Triglycerides to total lipids ratio in large LDL	0.00472842	0.00777794	0.543237
Ratio of saturated fatty acids to total fatty acids	0.00488479	0.0082843	0.555431
Triglycerides to total lipids ratio in small LDL	0.00447599	0.00794137	0.573007
Free cholesterol to total lipids ratio in large LDL	0.00423965	0.00766345	0.580108
Free cholesterol to total lipids ratio in small HDL	-0.00408055	0.00770939	0.596601
Cholesteryl esters to total lipids ratio in very large VLDL	-0.00411511	0.00782383	0.598909
Saturated Fatty Acids	-0.00413228	0.00809239	0.609606
Acetone	0.00402619	0.00838373	0.631059
Cholesteryl esters to total lipids ratio in IDL	0.00358863	0.00782931	0.646696
Average Diameter for LDL Particles	0.00358782	0.0081099	0.658201
Triglycerides to total lipids ratio in chylomicrons and extremely large VLDL	-0.00358284	0.00835244	0.667955
Ratio of docosahexaenoic acid to total fatty acids	-0.00345467	0.0081204	0.670524
Phenylalanine	-0.0033485	0.00839358	0.689942
Phospholipids to total lipids ratio in small LDL	0.00322651	0.00823652	0.695257
Acetate	0.00327968	0.00839569	0.696065
Phospholipids to total lipids ratio in chylomicrons and extremely large VLDL	0.00307757	0.00818295	0.706847
Degree of Unsaturation	-0.00285101	0.00798126	0.720933
Total Phospholipids in Lipoprotein Particles	0.00264274	0.00755685	0.726554
Lactate	-0.00278187	0.00838543	0.740079
Acetoacetate	0.00275893	0.00832693	0.740399
Triglycerides in Medium HDL	0.00258787	0.00825998	0.754051
Cholesteryl esters to total lipids ratio in very small VLDL	-0.00229405	0.00734973	0.754945
Cholesterol to total lipids ratio in large LDL	-0.00220229	0.00779003	0.777402
Triglycerides to total lipids ratio in IDL	0.00211142	0.00762994	0.78199
Cholesteryl esters to total lipids ratio in very large HDL	-0.00149687	0.00834822	0.857699
Triglycerides in HDL	0.00129983	0.00824399	0.874717
Omega-6 Fatty Acids	-0.00122156	0.00776062	0.874926
Cholesteryl esters to total lipids ratio in large LDL	-0.00130052	0.00834164	0.876106
Cholesterol to total lipids ratio in IDL	0.00117758	0.00777307	0.879585
Alanine	0.00121784	0.00833968	0.883898
Triglycerides in Very Large HDL	-0.00114011	0.00815928	0.888872
Free Cholesterol in Very Large HDL	0.00100491	0.00744472	0.892626
Free cholesterol to total lipids ratio in small LDL	0.000459707	0.00811016	0.954798
Linoleic Acid	-0.000203864	0.00769657	0.978868
Sphingomyelins	4.0178e-05	0.00735401	0.995641
