# Supplementary material for: Genome-wide discovery for diabetes-dependent triglycerides-associated loci
Source: PLoS One. 2022 Oct 21;17(10):e0275934. doi: 10.1371/journal.pone.0275934 (PMC9586367; doi:10.1371/journal.pone.0275934)
Supplement: S16 Table — Summary statistics for linear regression interaction model with metabolomic phenotype as outcomes, adjusted for age, age^2, sex, race and PC1-10. The effects from rs9274619:A interacting with T2D status is documented and the metabolomes are ordered based on significance. PC–Principal Components; T2D –Type 2 Diabetes. (XLSX) [file pone.0275934.s022.xlsx]

## Sheet: S16 Table
Supplementary Table 16: Summary statistics from interaction models with metabolites. Summary statistics for linear regression interaction model with metabolomic phenotype as outcomes, adjusted for age, age^2, sex, race and PC1-10. The effects from rs9274619:A interacting with T2D status is documented and the metabolomes are ordered based on significance. PC – Principal Components; T2D – Type 2 Di…
Phenotype	Interaction-Beta	SE	Interaction P-value
Average Diameter for LDL Particles	0.14189	0.0353754	6.05114e-05
Cholesteryl esters to total lipids ratio in medium LDL	-0.130029	0.0356874	0.00026904
Average Diameter for VLDL Particles	-0.10635	0.0340369	0.00178127
Concentration of Large HDL Particles	0.0933642	0.0318881	0.00341371
Free cholesterol to total lipids ratio in very large HDL	-0.0941257	0.0324437	0.00371817
Phospholipids to total lipids ratio in medium LDL	0.104061	0.0360511	0.00389654
Average Diameter for HDL Particles	0.0916279	0.0324768	0.00478335
Concentration of Very Large HDL Particles	0.0888319	0.0317017	0.00507787
Free Cholesterol in Large HDL	0.0868304	0.0318049	0.00633269
Total Lipids in Large HDL	0.0856339	0.0320829	0.0076058
Glycine	0.0922741	0.0346691	0.00777902
Cholesterol in Large HDL	0.0838421	0.0320229	0.00884112
Free Cholesterol in HDL	0.0840612	0.0322322	0.00910885
Cholesteryl Esters in Large HDL	0.0820122	0.0321299	0.0106961
Leucine	-0.0886692	0.0348845	0.01103
Phospholipids in Large HDL	0.0812534	0.0323084	0.0119072
Cholesteryl Esters in Very Large HDL	0.0787909	0.0317277	0.013017
HDL Cholesterol	0.0810532	0.0326832	0.0131412
Total Lipids in Very Large HDL	0.0789576	0.0319512	0.0134679
Phospholipids to total lipids ratio in large LDL	-0.0894466	0.0365149	0.0143036
Ratio of triglycerides to phosphoglycerides	-0.0827691	0.0339473	0.0147637
Cholesteryl Esters in HDL	0.0786718	0.0328854	0.016745
Phospholipids in Very Large HDL	0.0766128	0.0322185	0.0174129
Cholesterol in Very Large HDL	0.0749731	0.0317941	0.0183716
Free cholesterol to total lipids ratio in medium HDL	0.0752968	0.031979	0.0185459
Total Lipids in HDL	0.0766423	0.0329539	0.0200342
Cholesterol to total lipids ratio in medium LDL	-0.0782837	0.034017	0.0213761
Cholesterol to total lipids ratio in very large HDL	-0.0800797	0.035059	0.0223656
Phospholipids to total lipids ratio in very large HDL	0.0753498	0.0335471	0.0247006
Triglycerides in Large VLDL	-0.0768887	0.0349796	0.0279442
Phospholipids in HDL	0.0709838	0.0332247	0.0326431
Apolipoprotein A1	0.0712489	0.0335428	0.0336626
Total Concentration of Branched-Chain Amino Acids (Leucine + Isoleucine + Valine)	-0.0743432	0.0351758	0.0345627
Free Cholesterol in Medium HDL	0.0705247	0.0333923	0.0346886
Concentration of Chylomicrons and Extremely Large VLDL Particles	-0.0735806	0.0350764	0.0359321
Total Lipids in Large VLDL	-0.0733998	0.0349915	0.0359386
Free cholesterol to total lipids ratio in small HDL	0.070545	0.0336697	0.0361548
Triglycerides in Chylomicrons and Extremely Large VLDL	-0.0733046	0.0351522	0.0370405
Total Lipids in Chylomicrons and Extremely Large VLDL	-0.0730863	0.0350954	0.037299
Total Lipids in Very Large VLDL	-0.0726313	0.0349149	0.0375062
Free cholesterol to total lipids ratio in medium LDL	0.0719566	0.0347483	0.0383806
Triglycerides in VLDL	-0.07199	0.0350428	0.0399449
Phospholipids to total lipids ratio in large HDL	-0.0685259	0.0334534	0.0405233
Cholesterol in Medium HDL	0.0689792	0.0338282	0.0414424
Cholesterol to total lipids ratio in chylomicrons and extremely large VLDL	0.0732253	0.0361021	0.0425337
Free Cholesterol in Chylomicrons and Extremely Large VLDL	-0.071162	0.0351459	0.0428949
Phospholipids in Very Large VLDL	-0.0706124	0.03494	0.0432867
Concentration of Large VLDL Particles	-0.0703137	0.0349806	0.0444258
Free Cholesterol in Very Large VLDL	-0.0701548	0.0349894	0.0449625
Cholesteryl Esters in Medium HDL	0.0679793	0.0339562	0.0452906
Phospholipids in Chylomicrons and Extremely Large VLDL	-0.0698203	0.0349891	0.0459925
Phospholipids to total lipids ratio in medium HDL	-0.0684591	0.0345603	0.0476098
Triglycerides in Very Large VLDL	-0.0688499	0.0348155	0.0479809
Concentration of Medium HDL Particles	0.0668805	0.0338464	0.0481579
Concentration of Very Large VLDL Particles	-0.0676974	0.0348938	0.0523707
Free Cholesterol in Large VLDL	-0.0668758	0.0349402	0.0556219
Free cholesterol to total lipids ratio in large HDL	0.0618193	0.032433	0.056645
Total Lipids in Medium HDL	0.0646764	0.0341002	0.0578757
Cholesterol in Chylomicrons and Extremely Large VLDL	-0.0664167	0.0351464	0.0587989
Cholesterol to total lipids ratio in large HDL	0.0630418	0.0337491	0.0617717
Valine	-0.0654879	0.0353873	0.0642297
Total Lipids in VLDL	-0.0644942	0.0351404	0.0664599
Cholesterol in Very Large VLDL	-0.0640489	0.0349745	0.0670582
Triglycerides to total lipids ratio in very large HDL	-0.061237	0.0342312	0.0736303
Concentration of HDL Particles	0.0611879	0.0342363	0.0739046
Phospholipids in Large VLDL	-0.0624723	0.0349901	0.0741951
Ratio of monounsaturated fatty acids to total fatty acids	-0.0616741	0.0347155	0.0756442
Free cholesterol to total lipids ratio in chylomicrons and extremely large VLDL	0.0637403	0.0358854	0.0756998
Phospholipids to total lipids ratio in very large VLDL	-0.0621289	0.0351737	0.0773413
Cholesteryl esters to total lipids ratio in small LDL	-0.0627646	0.0357925	0.0795075
Total Triglycerides	-0.0612247	0.0352355	0.0822872
Cholesterol in Large VLDL	-0.0604362	0.0350412	0.0845809
Free Cholesterol in Very Large HDL	0.0559833	0.0324892	0.0848669
Phospholipids in Medium HDL	0.059102	0.0343277	0.085127
Triglycerides in Medium VLDL	-0.060464	0.0352283	0.0861018
Ratio of polyunsaturated fatty acids to monounsaturated fatty acids	0.0592579	0.0348067	0.088667
Total Concentration of Lipoprotein Particles	0.0577567	0.0339766	0.0891536
Cholesteryl Esters in Chylomicrons and Extremely Large VLDL	-0.0584938	0.0351628	0.0962126
Cholesterol to total lipids ratio in medium HDL	0.0580307	0.0349366	0.0967111
Cholesteryl esters to total lipids ratio in large HDL	0.0572335	0.0344852	0.0969879
Triglycerides to total lipids ratio in chylomicrons and extremely large VLDL	-0.0593364	0.0364828	0.103863
Cholesteryl Esters in Very Large VLDL	-0.0560368	0.03489	0.108256
Phosphatidylcholines	0.0531472	0.0332885	0.110366
Histidine	-0.0576416	0.0365818	0.1151
Cholesteryl esters to total lipids ratio in chylomicrons and extremely large VLDL	0.0569668	0.0361733	0.115299
Isoleucine	-0.0558095	0.035706	0.118049
Cholesteryl Esters in Large VLDL	-0.0535687	0.0350027	0.125917
Free Cholesterol in VLDL	-0.0532176	0.0348053	0.126266
Total Cholines	0.0503552	0.0331169	0.128382
Phospholipids to total lipids ratio in small LDL	0.054774	0.0360382	0.128543
Ratio of apolipoprotein B to apolipoprotein A1	-0.0520514	0.0343028	0.129167
Concentration of Medium LDL Particles	-0.0513733	0.0338846	0.12949
Glutamine	0.0551658	0.0365467	0.131185
Phospholipids in VLDL	-0.0527628	0.0350601	0.132347
Triglycerides to total lipids ratio in large HDL	-0.0518651	0.0346895	0.134886
Ratio of polyunsaturated fatty acids to total fatty acids	0.0518919	0.0351272	0.13961
Sphingomyelins	0.0468852	0.0320303	0.143258
Cholesteryl esters to total lipids ratio in medium HDL	0.0511012	0.0356379	0.151603
Total Lipids in Medium VLDL	-0.0494916	0.0347958	0.154929
Cholesteryl esters to total lipids ratio in very large VLDL	0.0478677	0.0340225	0.159447
Phosphoglycerides	0.0465298	0.033683	0.167158
Ratio of docosahexaenoic acid to total fatty acids	0.0476557	0.0354145	0.178417
Citrate	-0.0481561	0.0358171	0.17879
Phospholipids to total lipids ratio in large VLDL	-0.0474782	0.0356388	0.182796
Concentration of Medium VLDL Particles	-0.0451381	0.034358	0.18893
Docosahexaenoic Acid	0.045343	0.0348604	0.193363
Triglycerides in Large HDL	0.0456846	0.0352199	0.194591
Triglycerides to total lipids ratio in small HDL	-0.0450471	0.0347991	0.195499
Cholesterol to total lipids ratio in very large VLDL	0.0437642	0.0338722	0.196347
Triglycerides to total lipids ratio in medium HDL	-0.0450867	0.0352812	0.201279
Glycoprotein Acetyls	-0.0449291	0.0359763	0.211722
Alanine	-0.04509	0.0363091	0.214299
Cholesteryl esters to total lipids ratio in medium VLDL	0.0399565	0.0325306	0.219347
Ratio of omega-6 fatty acids to total fatty acids	0.0426206	0.0349825	0.223098
Free cholesterol to total lipids ratio in very small VLDL	-0.0412026	0.0345379	0.232885
Total Phospholipids in Lipoprotein Particles	0.0391619	0.0329983	0.235315
Free cholesterol to total lipids ratio in small LDL	0.041695	0.0353389	0.238059
VLDL Cholesterol	-0.0396828	0.0343207	0.247589
Phospholipids in Medium VLDL	-0.0391455	0.0342289	0.252776
Concentration of VLDL Particles	-0.0392761	0.0348913	0.260308
Free Cholesterol in Small HDL	0.0395999	0.0354914	0.264527
Cholesterol to total lipids ratio in small LDL	-0.0376734	0.0346602	0.277068
Concentration of Small VLDL Particles	-0.0383143	0.0353213	0.278041
Acetate	0.0394903	0.0367167	0.282134
Concentration of Small LDL Particles	-0.035894	0.0336964	0.286781
Free Cholesterol in Medium VLDL	-0.0359559	0.0337811	0.287159
Triglycerides in Small VLDL	-0.0365732	0.0353867	0.301358
Triglycerides in Small LDL	-0.0362537	0.0354198	0.306053
Total Lipids in Small VLDL	-0.0352842	0.0352614	0.317
Monounsaturated Fatty Acids	-0.0334886	0.0356848	0.348013
Total Esterified Cholesterol	0.0300037	0.0321319	0.350427
Triglycerides in Small HDL	-0.0327462	0.0352713	0.353198
Phospholipids to total lipids ratio in IDL	0.0335908	0.0362483	0.354092
Ratio of linoleic acid to total fatty acids	0.031275	0.0338685	0.355789
Cholesterol to total lipids ratio in medium VLDL	0.0294351	0.032461	0.364523
Free cholesterol to total lipids ratio in very large VLDL	0.0306558	0.0340516	0.367976
Cholesteryl Esters in Medium LDL	-0.0308733	0.0343007	0.368081
Cholesteryl Esters in VLDL	-0.0296311	0.0338295	0.381089
Phospholipids in Small VLDL	-0.030356	0.0346731	0.381308
Cholesterol to total lipids ratio in large LDL	0.0295467	0.0338049	0.382101
Free cholesterol to total lipids ratio in large LDL	0.0280893	0.0332932	0.398842
Phospholipids in IDL	0.0256793	0.0314128	0.413658
Total Cholesterol	0.0261553	0.03213	0.415621
Cholesterol in Small VLDL	-0.0279507	0.0344822	0.417607
Triglycerides to total lipids ratio in medium LDL	0.0267626	0.0342075	0.434005
Free Cholesterol in Small VLDL	-0.0264411	0.0339644	0.436279
Cholesteryl Esters in Small VLDL	-0.0267407	0.0347611	0.441734
Degree of Unsaturation	0.0262635	0.0346564	0.448557
Pyruvate	0.0272716	0.0367616	0.458181
Triglycerides in Very Large HDL	0.025138	0.0356848	0.481157
Triglycerides to total lipids ratio in medium VLDL	-0.0216973	0.0323336	0.502193
Cholesteryl Esters in Small LDL	-0.0225672	0.0339163	0.505811
Cholesteryl esters to total lipids ratio in large VLDL	0.0219721	0.0337893	0.515521
Cholesterol in Medium LDL	-0.0220316	0.0341218	0.518491
Cholesterol in Small HDL	0.0233932	0.0363254	0.519583
Free cholesterol to total lipids ratio in large VLDL	-0.0230463	0.0363015	0.525522
Cholesterol in Large LDL	0.0208482	0.0330556	0.528237
Free Cholesterol in Large LDL	0.0202271	0.0324224	0.532721
Cholesteryl Esters in Large LDL	0.0206793	0.0333399	0.535092
Total Lipids in IDL	0.0192611	0.0314898	0.540762
Cholesteryl esters to total lipids ratio in large LDL	0.0220148	0.0364509	0.545873
Cholesteryl esters to total lipids ratio in very small VLDL	0.0190909	0.0318822	0.549311
Triglycerides to total lipids ratio in small LDL	-0.0205653	0.0345459	0.551643
Cholesterol to total lipids ratio in small HDL	0.0212451	0.0360438	0.555577
Phospholipids to total lipids ratio in small HDL	0.0197897	0.03526	0.574627
Lactate	0.0205358	0.0366022	0.574761
Cholesterol in Medium VLDL	-0.0177534	0.0327687	0.587971
Total Lipids in Large LDL	0.0179055	0.0331598	0.589214
Total Lipids in Medium LDL	-0.0179858	0.0342718	0.599724
Phospholipids in Small HDL	0.0185768	0.0360941	0.606779
Polyunsaturated Fatty Acids	0.0172549	0.0340911	0.612758
Free Cholesterol in IDL	0.015892	0.0314223	0.613029
Triglycerides to total lipids ratio in large VLDL	0.0180651	0.0359413	0.615227
Linoleic Acid	0.0167876	0.0336248	0.617596
Acetone	0.0182442	0.0366834	0.618949
Cholesterol in Small LDL	-0.0167863	0.0337553	0.618984
Tyrosine	-0.0179061	0.0364016	0.622789
Cholesterol in IDL	0.0153525	0.0313424	0.624255
Cholesteryl Esters in IDL	0.0153064	0.0313922	0.625845
Total Free Cholesterol	0.0154064	0.0322483	0.632834
Triglycerides in IDL	0.016777	0.0358145	0.63947
Glucose	-0.0164512	0.0353568	0.641725
Phospholipids to total lipids ratio in chylomicrons and extremely large VLDL	0.0166511	0.0358039	0.641886
Total Lipids in Small HDL	0.0168464	0.036231	0.641953
Triglycerides in Large LDL	0.0163751	0.0357656	0.647065
Omega-6 Fatty Acids	0.01506	0.0338979	0.656845
Concentration of Large LDL Particles	0.01471	0.0333094	0.658767
Triglycerides to total lipids ratio in very large VLDL	-0.0147281	0.0339228	0.664169
Cholesteryl Esters in Small HDL	0.0151838	0.036502	0.677431
Total Lipids in Small LDL	-0.0137076	0.0338911	0.685875
Triglycerides to total lipids ratio in very small VLDL	-0.012739	0.032082	0.691313
Free Cholesterol in LDL	0.0128502	0.0329179	0.696263
Concentration of Small HDL Particles	0.0139614	0.0363253	0.700725
Total Lipids in Lipoprotein Particles	0.0129235	0.0336837	0.701222
Ratio of saturated fatty acids to total fatty acids	-0.0137545	0.0361888	0.703889
Cholesteryl Esters in Very Small VLDL	0.0117369	0.0313581	0.708192
Cholesterol to total lipids ratio in very small VLDL	0.0119102	0.0320355	0.710057
Apolipoprotein B	-0.0123422	0.0332417	0.710424
Remnant Cholesterol (Non-HDL, Non-LDL -Cholesterol)	-0.0121196	0.0326821	0.710762
Omega-3 Fatty Acids	0.0110372	0.035171	0.753662
Concentration of LDL Particles	-0.00952269	0.0333882	0.775483
3-Hydroxybutyrate	0.0104865	0.0368241	0.77582
Ratio of omega-3 fatty acids to total fatty acids	0.00992082	0.0352569	0.778414
Cholesterol in Very Small VLDL	0.00818465	0.0318756	0.797358
Phospholipids to total lipids ratio in small VLDL	0.0082899	0.0328362	0.800684
Saturated Fatty Acids	-0.00889298	0.0353944	0.801619
Cholesteryl esters to total lipids ratio in IDL	-0.00846858	0.0340317	0.803482
Free cholesterol to total lipids ratio in small VLDL	0.00797085	0.0326359	0.807049
Phospholipids in Medium LDL	-0.00818174	0.0343521	0.811748
Albumin	0.00859801	0.036243	0.812477
Triglycerides in Very Small VLDL	-0.00784874	0.0358256	0.826587
Triglycerides in Medium HDL	-0.00785094	0.0360985	0.82783
Triglycerides in HDL	-0.00766109	0.0360248	0.831591
Cholesterol to total lipids ratio in large VLDL	0.00725864	0.0348105	0.834825
Triglycerides to total lipids ratio in large LDL	0.00684817	0.0337748	0.839323
Triglycerides in Medium LDL	-0.00714693	0.0356201	0.840978
Phenylalanine	-0.00726707	0.0366946	0.843012
Free cholesterol to total lipids ratio in medium VLDL	0.00617279	0.0323795	0.848809
Concentration of IDL Particles	-0.00600274	0.032164	0.851952
LDL Cholesterol	0.0061108	0.0334118	0.854882
Cholesterol to total lipids ratio in IDL	-0.00579487	0.0337698	0.863753
Cholesteryl esters to total lipids ratio in very large HDL	-0.00621157	0.0363501	0.864317
Total Lipids in LDL	0.00495773	0.0335604	0.882559
Ratio of omega-6 fatty acids to omega-3 fatty acids	-0.00510915	0.0352043	0.88461
Phospholipids in Large LDL	0.00445124	0.0329892	0.892667
Phospholipids in Very Small VLDL	0.00456517	0.0342381	0.893928
Total Fatty Acids	-0.00469165	0.0352779	0.8942
Total Lipids in Very Small VLDL	0.00415681	0.0337554	0.901993
Cholesteryl esters to total lipids ratio in small VLDL	-0.0036868	0.0344296	0.914724
Cholesteryl esters to total lipids ratio in small HDL	0.0038179	0.0361152	0.915809
Triglycerides in LDL	0.00374846	0.0357204	0.916424
Acetoacetate	-0.00370248	0.0364291	0.919046
Total Cholesterol Minus HDL-C	-0.00334421	0.0329295	0.919109
Free Cholesterol in Small LDL	-0.00339452	0.0338237	0.920059
Triglycerides to total lipids ratio in small VLDL	-0.00309071	0.0331455	0.925708
Phospholipids to total lipids ratio in medium VLDL	-0.0027906	0.0322629	0.931072
Cholesteryl Esters in LDL	0.00288434	0.0336536	0.9317
Phospholipids in Small LDL	-0.00287451	0.0339321	0.932489
Creatinine	-0.00244907	0.0315638	0.938154
Free cholesterol to total lipids ratio in IDL	-0.00274916	0.0356533	0.938538
Triglycerides to total lipids ratio in IDL	-0.00225666	0.0331228	0.945682
Clinical LDL Cholesterol	0.00199579	0.0329486	0.951699
Free Cholesterol in Medium LDL	0.00190303	0.0337936	0.955092
Free Cholesterol in Very Small VLDL	-0.0018067	0.0332695	0.956692
Phospholipids to total lipids ratio in very small VLDL	0.00130904	0.0348724	0.970056
Cholesteryl Esters in Medium VLDL	-0.00100622	0.0321882	0.975062
Cholesterol to total lipids ratio in small VLDL	0.000675779	0.0334123	0.983864
Concentration of Very Small VLDL Particles	-0.000265917	0.0336751	0.9937
Phospholipids in LDL	-0.000183233	0.0334942	0.995635
